# Supplementary material for: A human Angelman Syndrome class II pluripotent stem cell line with fluorescent paternal UBE3A reporter
Source: Front Cell Dev Biol. 2025 Aug 29;13:1665693. doi: 10.3389/fcell.2025.1665693 (PMC12426290; doi:10.3389/fcell.2025.1665693)
Supplement: Supplementary file 2 [file Table2.xlsx]

## Sheet: Figure 4
	Figure 4
	Cell count	Parental	Reporter	17-week-old reporter organoids exposed to vehicle control
	1	0.380637	0.2213	0.479968
	2	0.439775	1.84809	0.385055
	3	0.348812	0.37051	0.18828
	4	0.233435	3.53627	0.43709
	5	0.209062	4.15251	1.1374
	6	0.417226	4.12921	1.18977
	7	0.689978	1.63112	1.59489
	8	0.209241	3.22941	0.417688
	9	0.0219061	1.16658	-0.0465911
	10	0.528353	1.55823	1.79645
	11	0.246498	0.100136	0.371385
	12	0.391645	0.40877	1.48245
	13	0.659867	2.64429	3.62959
	14	0.525022	0.685793	1.8272
	15	0.183936	0.582251	0.509586
	16	0.228293	2.09779	3.51815
	17	0.222402	3.01091	1.37729
	18	0.464511	3.40224	3.73628
	19	0.902013	2.70332	3.97069
	20	0.772036	0.381864	2.77146
	21	0.457016	5.34163	0.644123
	22	0.24641	3.01535	0.474676
	23	0.324538	2.79145	5.26803
	24	0.57605	2.76161	1.26413
	25	0.557833	4.09097	1.84224
	26	0.588685	3.14936	1.75904
	27	0.315897	0.0514209	2.377
	28	0.284923	5.03463	2.04326
	29	0.70288	2.85673	1.4478
	30	0.337618	3.07985	3.32625
	31	0.394537	1.7278	1.38084
	32	0.259165	2.57974	3.26748
	33	0.615535	1.93863	1.16247
	34	0.433156	0.289969	7.71069
	35	0.524887	0.619172	1.41964
	36	0.48219	4.83646	2.93022
	37	0.515328	3.01095	2.38823
	38	0.589537	0.357338	1.29891
	39	0.594016	3.23404	2.68765
	40	0.722519	0.457262	0.49412
	41	0.852511	2.37251	0.98237
	42	0.657005	5.2695	0.116472
	43	0.781291	0.667083	3.36793
	44	0.589547	4.60288	2.61799
	45	0.523356	2.75253	3.14343
	46	0.411132	3.10871	3.04411
	47	0.499382	4.81633	1.53395
	48	1.07616	2.98339	1.63919
	49	0.335573	2.97943	0.496237
	50	0.278594	4.53668	3.34271
	51	0.941556	0.487543	1.27541
	52	0.616709	3.30266	1.33695
	53	0.273552	0.6155	0.748038
	54	0.505136	3.47997	5.07133
	55	0.623915	5.10027	4.00083
	56	1.90935	0.781369	4.81296
	57	0.587059	0.144294	15.4752
	58	0.627388	2.70562	2.52157
	59	0.396527	1.46783	2.02048
	60	0.404191	2.98742	0.508348
	61	0.638057	3.94304	1.83784
	62	0.417904	4.93897	3.84362
	63	0.662856	0.34453	2.59112
	64	0.405124	2.55621	1.606
	65	0.304282	0.108196	1.61331
	66	0.598528	2.3607	2.37449
	67	0.789535	3.10992	1.80718
	68	0.427212	4.23796	2.09193
	69	0.02723	3.22412	2.27937
	70	0.277702	3.10678	1.46414
	71	0.355099	3.11692	2.11954
	72	0.802082	0.294599	1.44392
	73	0.598961	2.25068	2.14614
	74	0.333129	3.30255	0.257194
	75	0.499463	4.24214	1.32976
	76	0.681502	4.03518	1.36918
	77	0.430156	4.30366	1.26427
	78	0.560389	2.77484	2.45907
	79	0.479857	4.0402	0.891661
	80	0.247263	4.912	1.81028
	81	0.467306	4.3397	1.53929
	82	0.259439	3.53822	3.02563
	83	0.331496	0.707958	3.30055
	84	0.435217	2.40051	0.954289
	85	0.816501	2.88567	1.7695
	86	0.7537	3.97055	3.83382
	87	0.550638	4.09588	0.430037
	88	0.883589	0.820822	2.42092
	89	0.71195	3.24554	1.92653
	90	0.523899	3.38713	1.48723
	91	0.25297	0.443262	1.79829
	92	0.717088	2.57573	2.78235
	93	0.59597	3.4995	2.51557
	94	0.748499	0.270117	3.36119
	95	0.825801	2.92538	1.14969
	96	0.772705	0.760664	3.66519
	97	0.680876	3.20043	2.11458
	98	0.139574	2.6829	6.81731
	99	0.397238	3.21065	0.359347
	100	0.241117	0.786892	1.31783
	101	0.769459	2.97623	3.87129
	102	0.593157	0.27137	4.72912
	103	0.839168	0.22347	0.892071
	104	0.649134	3.30308	0.84421
	105	0.67362	1.26049	0.931591
	106	0.392578	3.27966	2.30979
	107	0.646098	0.421398	2.13542
	108	0.676228	4.76798	3.17329
	109	0.52578	3.03488	3.56167
	110	0.468848	1.83859	0.223488
	111	0.67321	2.75262	1.80075
	112	0.539719	2.71199	2.17328
	113	0.846529	3.24426	1.47953
	114	0.555282	2.1571	5.26496
	115	0.611271	2.88331	3.72022
	116	0.659432	1.75715	1.17937
	117	0.43445	2.7164	1.09199
	118	0.408216	3.00806	3.05539
	119	0.383634	1.9656	3.26434
	120	0.353983	3.6686	2.94391
	121	0.667163	3.68441	0.827903
	122	0.516528	0.327233	2.4069
	123	0.660985	0.530633	14.9696
	124	0.374455	3.22721	4.4793
	125	0.382463	0.208062	3.63271
	126	0.450665	3.66414	1.80922
	127	0.409623	0.637099	0.592656
	128	0.669614	2.63588	1.03647
	129	0.607802	2.80282	0.116655
	130	0.581347	3.42685	0.870875
	131	0.84875	1.86641	3.07949
	132	0.410474	3.84293	3.22669
	133	0.307968	2.51632	1.13469
	134	0.327721	0.957595	1.14807
	135	0.321575	2.44304	5.03775
	136	0.185491	3.5478	2.62859
	137	0.547989	1.60168	2.9548
	138	0.33063	0.35747	5.50011
	139	0.322506	3.35364	1.51177
	140	0.490402	4.2566	3.55664
	141	0.609849	2.86599	0.939591
	142	0.661264	0.682106	1.98597
	143	0.284974	4.17583	1.55144
	144	0.8305	3.3778	2.64822
	145	0.717418	2.30272	1.97297
	146	0.855014	3.93809	2.93604
	147	0.268932	2.8271	4.69991
	148	0.465534	6.3421	1.12315
	149	0.483775	4.78581	1.94575
	150	1.6846	2.49435	1.09666
	151	0.556247	4.82174	1.01702
	152	0.382814	3.41726	0.280931
	153	0.49593	2.64503	0.205575
	154	0.540255	3.01469	1.2414
	155	0.814387	1.53335	3.5634
	156	0.344399	4.32852	2.0155
	157	0.270515	4.05251	2.08118
	158	0.362535	0.0428535	1.76433
	159	0.197949	0.354246	2.66382
	160	1.462	4.43338	3.04576
	161	0.779466	0.761757	1.16719
	162	0.561095	3.01967	4.00472
	163	0.326053	2.8977	2.1751
	164	0.285176	5.01614	1.24624
	165	0.137023	0.698409	3.11107
	166	0.264319	2.87223	1.38875
	167	0.428399	5.28695	3.57708
	168	0.402856	0.370694	2.84769
	169	0.0729615	3.21746	1.59884
	170	0.837404	0.325129	1.21346
	171	0.547528	4.53232	2.01444
	172	0.306223	0.0128376	2.30202
	173	0.419206	0.871052	0.487566
	174	0.39509	3.61842	2.30109
	175	0.429356	0.451837	4.52778
	176	0.308818	2.98315	3.58519
	177	1.09775	0.143733	6.80885
	178	0.582034	4.43778	3.25362
	179	0.58165	0.699464	0.392232
	180	0.481905	0.463596	1.09566
	181	0.811327	0.634158	0.357803
	182	0.676299	1.62256	3.69583
	183	0.590817	2.4817	0.0689221
	184	0.495933	2.63339	1.94559
	185	0.487013	2.47221	3.06668
	186	0.646696	0.96476	4.66942
	187	0.209257	0.200635	3.09587
	188	0.425686	3.30549	2.00185
	189	0.448834	-0.000865594	1.58092
	190	0.343856	4.38632	3.08586
	191	0.735687	2.51269	3.863
	192	0.594851	1.19457	2.65348
	193	0.801554	4.40542	2.38247
	194	0.282475	3.16084	1.14509
	195	0.361259	2.93879	1.35732
	196	0.549864	2.33241	2.5618
	197	0.586133	2.49889	3.57407
	198	0.128752	0.803306	1.22469
	199	0.195552	2.60503	0.0757027
	200	0.817426	2.40893	0.310288
	201	0.584015	1.52095	1.3792
	202	0.882916	0.767947	4.87416
	203	1.08607	4.25291	1.61785
	204	1.08683	2.38298	2.17599
	205	1.27928	2.66442	1.84587
	206	0.527599	2.72385	2.8827
	207	0.960005	2.80906	0.644547
	208	0.392659	2.46331	4.06611
	209	0.223473	3.11727	2.34861
	210	0.685217	2.44905	1.03523
	211	0.395308	1.91239	1.7898
	212	0.519574	2.88858	2.40958
	213	0.277231	0.965507	1.51464
	214	0.512877	2.76305	0.905047
	215	0.347703	2.30589	5.64059
	216	0.216937	5.68386	2.51033
	217	0.469454	2.90325	1.65348
	218	0.354804	0.410475	1.90522
	219	0.489987	2.47972	0.364046
	220	0.781089	0.564177	4.05149
	221	0.387973	0.761037	1.48364
	222	0.0440001	2.15589	1.11044
	223	0.211561	0.172067	3.68966
	224	0.522671	3.48423	4.88688
	225	0.51994	2.74616	0.305632
	226	0.865995	0.065403	1.89259
	227	0.684561	1.50295	0.774856
	228	0.359158	6.022	2.23326
	229	0.143955	0.293352	3.7501
	230	0.144417	0.414931	1.48525
	231	0.461608	2.66271	1.68404
	232	0.428423	3.30532	2.0909
	233	0.540978	1.6292	1.39145
	234	0.663257	3.22	1.39863
	235	0.424385	2.29006	1.96713
	236	0.541651	3.06934	0.671214
	237	0.496047	0.587471	1.05062
	238	0.390134	0.467628	1.65255
	239	0.311135	0.657029	0.496691
	240	0.264993	3.35278	1.60147
	241	0.257027	3.57412	4.20461
	242	0.643536	0.503175	3.48941
	243	0.351426	3.44478	0.870712
	244	0.606865	3.24527	2.15712
	245	0.295708	2.77827	0.856771
	246	0.301778	0.865242	3.3308
	247	1.24618	3.60463	2.83332
	248	0.529177	2.15752	3.39295
	249	0.368069	3.861	0.410093
	250	0.398592	0.44334	0.148487
	251	0.679022	3.5641	1.98013
	252	0.457319	0.277494	1.42184
	253	0.332934	3.98457	4.16463
	254	0.914054	3.02803	2.56328
	255	0.536613	2.75669	2.96359
	256	0.346746	0.403454	1.13639
	257	0.325748	0.177732	0.859389
	258	0.204198	3.28975	2.54173
	259	0.304608	0.671991	2.14612
	260	0.539681	0.532214	4.71041
	261	0.397855	0.0873998	2.52298
	262	0.295467	2.63869	1.79993
	263	0.236348	1.6984	2.03861
	264	0.498157	0.311863	1.66406
	265	0.787118	4.53008	1.11838
	266	0.308014	2.58197	4.7206
	267	0.619171	2.58197	1.235
	268	0.40516	2.17304	1.25845
	269	0.432748	2.55249	3.70463
	270	0.528891	0.736883	1.89099
	271	0.583177	0.488571	0.944868
	272	0.24749	2.28776	0.68698
	273	0.179137	2.2335	1.44376
	274	0.238543	0.781786	1.98285
	275	0.374509	1.96729	1.68931
	276	0.172436	0.360924	2.06831
	277	0.311536	2.12787	3.02551
	278	0.563845	3.53391	1.97517
	279	0.233794	3.74201	0.520971
	280	0.928814	2.31634	3.25935
	281	0.839629	3.98313	0.453601
	282	0.20886	0.144965	2.69628
	283	0.311264	2.4894	2.18221
	284	0.53201	0.444778	1.94253
	285	0.155068	0.127801	13.7382
	286	0.339935	2.98967	0.963999
	287	0.204959	3.15177	3.51875
	288	0.853687	2.92963	1.57355
	289	0.030419	2.52572	2.29692
	290	0.169627	2.17234	0.826797
	291	0.646016	2.56459	0.733562
	292	0.00538691	1.91923	1.88617
	293	0.251528	0.344945	0.386584
	294	0.435758	4.06994	0.605184
	295	0.231211	0.189544	4.03396
	296	0.393265	0.5576	0.631408
	297	0.640555	2.85885	2.04089
	298	0.0661681	3.17446	2.8699
	299	0.77776	3.18608	3.56694
	300	0.37598	3.81959	1.84475
	301	0.376629	1.10623	4.17184
	302	0.333552	3.05925	1.651
	303	0.346847	4.25875	3.01611
	304	0.313448	4.30685	0.839931
	305	0.34018	3.77675	1.5927
	306	0.566049	0.263271	0.678431
	307	0.32014	4.1965	3.44316
	308	0.223777	2.06867	1.95845
	309	0.335531	0.252904	2.0958
	310	0.537204	4.80274	1.75829
	311	0.478733	2.39049	1.28762
	312	0.563459	0.418858	5.51445
	313	0.879888	1.72032	3.73908
	314	0.52185	3.15125	2.67095
	315	0.369105	2.80496	2.39042
	316	0.6076	2.05543	3.30115
	317	0.75308	2.71629	2.20368
	318	0.327103	4.30308	0.432522
	319	0.709227	2.65075	1.39258
	320	0.322278	2.92163	1.66899
	321	0.316912	4.19843	3.4887
	322	0.699098	3.14488	2.4316
	323	0.668815	2.46468	2.19208
	324	0.16404	3.05907	1.66439
	325	-0.00606707	5.32313	2.21496
	326	0.341698	0.732977	7.60053
	327	0.23209	0.492958	0.568185
	328	0.211689	0.33753	1.99943
	329	0.147474	0.373124	1.72537
	330	0.297717	3.77928	3.70372
	331	0.0426385	3.76332	0.151816
	332	0.56573	0.541412	0.73722
	333	0.434733	2.71494	2.3112
	334	0.0186589	3.94811	1.95435
	335	0.353645	3.34048	1.31988
	336	0.359807	0.159367	0.75498
	337	0.240708	2.81979	3.57727
	338	0.736839	0.558554	0.744333
	339	0.177061	0.546731	1.57871
	340	0.1527	2.66277	3.32098
	341	0.411614	2.1257	2.24733
	342	0.149972	3.42514	1.63092
	343	0.354254	2.79358	1.38594
	344	0.278235	2.94842	5.40022
	345	-0.0116171	0.759957	5.17659
	346	0.70522	2.39096	1.90841
	347	0.0630811	0.206799	0.486965
	348	0.782801	1.88432	2.66076
	349	0.185491	2.03668	1.02239
	350	0.298278	2.33071	0.0429572
	351	-0.0568249	0.426433	1.62842
	352	0.0747766	0.254394	0.512285
	353	0.406787	0.451352	2.55878
	354	0.248567	2.35884	1.39023
	355	0.385347	2.89932	1.36794
	356	0.307598	0.356533	2.77746
	357	0.333806	4.86165	2.03989
	358	0.797387	6.00453	2.69983
	359	0.344554	0.542321	2.27713
	360	0.578757	2.02283	2.30854
	361	0.835013	2.48874	3.05878
	362	0.221216	4.62243	0.533738
	363	0.262176	0.960445	2.28829
	364	0.435353	2.70598	0.90661
	365	0.367218	0.238323	2.34194
	366	0.696212	2.74	4.65464
	367	0.166399	1.73166	4.84585
	368	0.569226	2.13183	2.09115
	369	0.179418	2.04602	1.89739
	370	0.189366	3.04371	3.60459
	371	1.30703	3.25691	0.71961
	372	0.81287	0.702963	3.26061
	373	0.139624	-0.0410852	2.44914
	374	0.344807	0.323039	0.36965
	375	0.225918	3.80999	0.567615
	376	0.048086	2.79917	3.02572
	377	0.68652	2.96496	3.51267
	378	0.249169	3.36947	1.69132
	379	0.805875	0.380558	2.31558
	380	0.320641	3.37067	5.94775
	381	1.17489	4.87514	1.50577
	382	0.576942	3.10458	1.32126
	383	0.332066	2.78237	0.867381
	384	0.441004	3.06454	1.80933
	385	0.355271	0.923468	3.76724
	386	0.272483	1.06026	1.22492
	387	0.346911	4.02064	0.452063
	388	0.334206	3.97177	0.133519
	389	0.24963	0.206333	0.935212
	390	0.388612	2.05606	5.39315
	391	0.933188	0.392656	5.3615
	392	-0.0038766	2.15156	1.67534
	393	0.307818	0.104627	7.64374
	394	0.102106	3.29703	-0.142757
	395	0.229081	2.76359	3.11613
	396	0.323743	3.13002	1.02364
	397	0.376529	4.14021	3.98448
	398	0.191666	1.27098	3.03727
	399	0.212593	0.352226	0.818017
	400	0.428996	2.06426	1.15648
	401	0.220201	2.40572	1.81146
	402	0.196758	3.54128	2.27434
	403	0.185382	0.112242	3.10225
	404	0.292385	2.98361	4.75325
	405	0.359079	2.46588	0.855029
	406	0.397487	0.573301	2.65712
	407	1.03894	3.70819	0.824672
	408	0.439988	3.49718	2.26128
	409	0.44681	3.37518	0.916978
	410	0.0837431	0.905086	2.11805
	411	0.243474	0.587041	2.42693
	412	0.304038	0.337256	0.435766
	413	0.0860344	2.86177	0.387478
	414	0.0423204	2.63492	0.636679
	415	0.372584	5.32896	2.10861
	416	0.882984	3.58055	1.41759
	417	0.10163	3.10199	2.63841
	418	0.415664	2.30734	1.42894
	419	0.13086	0.61289	0.212887
	420	0.154292	0.682929	2.51582
	421	0.621039	0.928921	0.350254
	422	0.582598	0.402948	1.20851
	423	0.643578	3.62045	0.493631
	424	0.478781	0.458031	1.86798
	425	1.08806	3.7026	1.91463
	426	0.292147	0.624778	0.747352
	427	0.613763	0.201486	0.686745
	428	0.664044	3.52091	1.77178
	429	0.205416	0.121919	0.756136
	430	0.505806	3.0484	2.59007
	431	0.448599	2.27162	1.40965
	432	0.534788	-0.0446176	2.23935
	433	0.322912	3.66189	0.929609
	434	0.52135	0.216056	2.72103
	435	-0.00810816	2.32735	1.33649
	436	0.581158	0.950622	0.640184
	437	0.184973	0.646549	4.5528
	438	0.628511	2.85297	0.975103
	439	0.897783	2.55261	2.90414
	440	0.309722	3.80345	0.59838
	441	1.11974	2.86427	1.24493
	442	0.368743	1.12691	6.81329
	443	0.422425	2.97122	1.98334
	444	0.553737	0.313542	1.2931
	445	0.0868228	2.79448	6.30529
	446	0.262699	2.33327	3.30796
	447	0.342517	3.02969	1.61451
	448	0.0408245	0.616829	1.49506
	449	0.217355	4.00001	3.08403
	450	0.410787	5.94285	2.25134
	451	0.464442	4.04097	0.302892
	452	0.222086	2.69004	2.40952
	453	0.170301	3.76422	3.34242
	454	0.0126318	4.06836	3.1281
	455	0.0734951	2.00225	1.13685
	456	0.239602	0.222946	3.31339
	457	0.202449	0.0787886	6.33891
	458	0.521881	0.572749	0.553495
	459	0.0722273	0.192299	2.94253
	460	0.213224	0.539395	4.53118
	461	0.489916	3.11817	2.16832
	462	0.737485	2.63209	1.04996
	463	0.240759	2.2734	3.00951
	464	0.398598	3.79473	1.76283
	465	0.142831	3.00345	1.50473
	466	0.25252	0.411101	0.333704
	467	0.646492	3.7616	0.209747
	468	0.237951	3.55745	2.16424
	469	0.225117	0.831107	4.20316
	470	0.147358	0.293388	1.43543
	471	0.0314768	3.69043	8.29831
	472	1.19044	1.92312	0.684327
	473	0.206288	0.0630764	3.33443
	474	-0.183443	3.56509	1.122
	475	1.44818	2.76276	4.0889
	476	0.237312	1.71641	3.298
	477	0.339216	3.3771	1.17143
	478	0.294383	2.1256	0.69659
	479	0.402867	2.27192	0.671872
	480	0.157778	1.03619	0.732605
	481	0.173383	3.02504	1.52863
	482	0.578787	3.16974	2.03989
	483	0.307243	0.4158	1.27053
	484	0.235382	0.73651	1.6869
	485	0.31828	3.74589	1.86266
	486	0.0393509	-0.0388339	0.810753
	487	0.258474	0.526752	2.5649
	488	0.117927	0.335591	5.52299
	489	0.411025	4.08285	1.57508
	490	0.656831	0.421342	2.86205
	491	0.258303	3.99806	3.71544
	492	0.279273	4.17316	2.74404
	493	0.273235	4.27317	1.88383
	494	0.47753	6.52023	2.33336
	495	0.230066	2.78734	2.09116
	496	0.224053	0.530589	2.24039
	497	0.355536	3.18401	0.0519291
	498	0.0638283	5.21218	0.762496
	499	0.244366	3.79277	1.84359
	500	0.848991	3.38725	0.808623
	501	0.293336	0.831943	1.08425
	502	0.725689	1.22532	1.71598
	503	-0.106777	3.14436	0.721029
	504	0.337876	3.22053	3.52556
	505	0.473856	0.345627	0.294931
	506	0.557849	2.91202	0.390714
	507	0.450064	0.135421	1.35307
	508	0.369513	4.08953	3.46387
	509	0.398654	3.06764	2.52566
	510	0.267638	3.16502	0.537769
	511	0.397815	0.50533	0.976582
	512	0.611773	3.97539	2.2639
	513	0.476476	0.268677	0.993798
	514	0.864978	5.85286	0.65675
	515	0.388852	3.45713	2.25405
	516	0.596921	0.442412	1.85423
	517	0.33587	0.13036	1.52406
	518	0.168632	3.34045	0.27327
	519	0.450654	0.263031	7.24599
	520	0.477065	5.4545	2.26614
	521	0.23224	0.333472	0.133609
	522	0.66156	2.38106	3.21028
	523	0.29934	3.09997	2.43574
	524	-0.0489794	0.703326	1.49855
	525	-0.0156278	3.72847	4.91574
	526	0.674346	2.62176	0.0117543
	527	0.130551	3.86211	0.814167
	528	0.169505	0.620621	1.68209
	529	0.0681076	3.47303	2.69649
	530	0.666848	4.67837	1.36776
	531	0.381422	2.97884	3.97988
	532	0.41065	0.43327	0.735465
	533	0.285838	2.12851	1.93982
	534	0.714472	3.26301	0.197436
	535	0.66463	3.9697	1.88377
	536	0.380249	4.10348	3.58968
	537	0.121042	0.0554602	0.724204
	538	0.227073	1.62332	1.373
	539	0.417407	3.0882	1.87277
	540	0.21161	3.4917	4.08628
	541	-0.0080758	0.267095	2.08864
	542	0.637639	2.92471	2.58217
	543	0.201426	5.49055	2.63829
	544	0.379027	2.20283	2.89619
	545	0.695423	0.200842	1.53747
	546	0.613363	0.573568	2.91337
	547	0.0906281	2.35348	0.928269
	548	0.339372	0.0917241	1.26109
	549	0.147642	1.70421	0.292752
	550	0.161264	2.56017	3.52338
	551	0.121347	0.321239	1.01882
	552	0.447727	2.38387	0.0690253
	553	0.639536	2.19461	2.26615
	554	0.438611	0.788133	3.30506
	555	0.647151	2.84937	1.3359
	556	1.3365	0.3756	2.10161
	557	0.0977591	3.79953	1.83511
	558	0.213583	2.11957	3.66747
	559	0.210492	0.163164	3.82672
	560	0.134249	0.148831	0.773012
	561	0.287523	4.48931	3.28049
	562	0.369442	3.06992	1.8262
	563	0.238299	2.55603	3.76702
	564	0.387257	1.22134	1.5561
	565	0.502984	2.60469	1.17
	566	0.145276	2.26516	1.00589
	567	-0.206556	0.545186	1.61446
	568	-0.15723	4.995	0.561919
	569	0.141544	3.12541	1.92201
	570	-0.029127	3.44292	1.41316
	571	0.452527	0.51077	0.314803
	572	0.0647001	0.106969	1.42768
	573	0.445115	3.4452	3.19244
	574	0.199115	2.07662	0.440442
	575	0.588107	3.27787	4.55301
	576	0.218524	2.56878	2.34327
	577	0.182697	0.00879077	0.0656853
	578	0.141478	2.43855	1.88739
	579	0.31041	2.52243	2.04966
	580	0.101693	4.37903	0.843717
	581	0.283537	0.187948	0.912093
	582	0.648059	2.53897	0.736709
	583	0.128049	3.08945	1.92519
	584	0.393624	3.16993	2.94736
	585	0.151726	1.30504	0.648169
	586	0.948244	1.76999	1.49154
	587	0.441349	0.744002	1.44629
	588	0.348234	2.51487	1.8322
	589	0.106295	3.68253	1.46982
	590	0.258337	2.56598	0.349431
	591	0.0498164	2.22312	0.381606
	592	0.38601	4.3841	1.56314
	593	0.653208	4.82572	0.534359
	594	0.459324	0.294259	0.518521
	595	0.535564	4.54266	2.84154
	596	0.316447	2.73354	2.46364
	597	0.491711	0.516501	1.39819
	598	0.247956	0.314037	1.41256
	599	0.44016	2.58815	0.227991
	600	0.470251	2.57047	2.56869
	601	0.288783	6.0259	2.24728
	602	0.300214	3.49544	1.20858
	603	0.217112	2.67214	1.11376
	604	0.817355	2.84348	1.3462
	605	0.370696	0.786553	0.687488
	606	0.484541	2.23552	0.313879
	607	0.524231	4.30564	2.44021
	608	0.426588	5.12641	1.97009
	609	0.426336	2.82414	0.979507
	610	0.314447	3.64362	1.69673
	611	0.572271	2.65922	0.255197
	612	0.187769	0.0745754	1.54589
	613	0.896895	3.97792	2.62838
	614	0.414744	2.19787	0.689496
	615	-0.098323	3.03309	1.12683
	616	-0.147733	2.06965	1.86093
	617	0.237361	3.48945	3.4053
	618	0.023401	2.47576	0.350606
	619	0.246051	2.84103	2.64386
	620	0.195573	2.54276	1.49991
	621	0.00687092	4.27072	1.6015
	622	0.194833	2.74149	1.90775
	623	0.261613	2.97845	1.79492
	624	1.07595	3.22691	1.23257
	625	0.272016	1.60341	2.42231
	626	0.260103	0.114606	1.94617
	627	0.140682	3.90406	1.84119
	628	0.28802	4.13721	0.443585
	629	0.164312	2.38274	1.20335
	630	0.495072	4.39608	7.37252
	631	0.82947	3.97489	2.68852
	632	0.273089	0.133822	2.52092
	633	0.152979	4.43272	0.0023905
	634	0.694383	2.92821	1.08469
	635	0.207192	1.48782	0.301301
	636	0.254475	2.63844	3.4955
	637	0.307013	0.146042	6.83011
	638	0.736315	0.25184	2.41794
	639	0.0274816	4.80925	1.39882
	640	0.277398	3.27001	6.04793
	641	0.19862	0.929386	1.85313
	642	0.141177	3.22364	6.89267
	643	0.188093	4.68484	0.489868
	644	0.225799	4.63899	1.34004
	645	0.177514	4.02768	0.722476
	646	0.0507408	6.51471	1.66701
	647	0.164665	3.68937	0.92268
	648	0.427329	0.545287	8.62154
	649	0.168387	2.37634	1.67347
	650	0.435505	3.44881	2.09149
	651	1.02848	2.2024	6.30997
	652	0.00904826	0.491799	2.89233
	653	0.107186	3.50827	0.553404
	654	0.228948	0.558814	3.24599
	655	0.281348	4.14232	0.627643
	656	0.161758	0.886193	0.705795
	657	0.30332	0.252712	1.22874
	658	0.467771	2.14313	3.15714
	659	0.052961	2.41201	4.50328
	660	0.522345	0.299884	2.43527
	661	0.470442	3.28641	0.776961
	662	0.497496	3.6756	2.32187
	663	0.369215	0.170378	2.75365
	664	0.328045	6.48287	3.13239
	665	0.279877	3.07219	0.746251
	666	0.274279	2.64794	3.46685
	667	0.309217	2.02303	2.09566
	668	0.352152	7.82414	0.542378
	669	0.16434	2.46395	1.11722
	670	0.169076	0.406477	2.02587
	671	0.301348	3.5324	3.03125
	672	0.718589	2.68938	1.02843
	673	1.20856	0.337286	3.49664
	674	0.242694	0.100878	0.189777
	675	0.0483585	2.75461	1.65679
	676	0.331242	3.69808	0.985291
	677	0.984852	3.08271	0.463066
	678	0.0434107	2.81229	0.241615
	679	0.765364	2.65	1.82494
	680	0.185441	3.22359	1.65741
	681	0.266709	2.73626	0.152339
	682	0.310526	2.86533	2.51394
	683	0.0418389	4.25697	3.19518
	684	0.0635054	2.66627	3.09356
	685	0.807766	2.78701	0.417346
	686	0.124311	1.39792	-0.175251
	687	0.871089	3.57179	2.33177
	688	0.437114	3.64483	1.2453
	689	1.07602	1.94837	1.79087
	690	0.00395336	2.75294	2.12696
	691	0.473841	0.65271	4.72893
	692	0.490093	-0.0142682	4.07199
	693	-0.015345	1.25818	2.38187
	694	0.550707	3.78197	2.23045
	695	0.00457577	0.70416	6.44715
	696	0.47285	1.26569	2.93776
	697	0.782905	0.423669	2.71932
	698	-0.00892805	2.44883	2.85207
	699	0.555367	-0.0169751	5.0741
	700	0.0352984	0.140197	0.973345
	701	0.506885	0.56416	2.46604
	702	0.367329	0.0246067	0.953816
	703	0.0294006	0.845536	1.80108
	704	0.365788	0.744647	0.643235
	705	0.39339	0.56157	0.327963
	706	0.446884	4.17249	2.61924
	707	0.592265	1.67608	3.65872
	708	0.369343	0.175433	1.04446
	709	0.283306	-0.0763428	2.05194
	710	0.154445	4.29178	1.18726
	711	0.678428	2.87285	2.72397
	712	0.890499	0.00127441	0.337209
	713	0.3219	0.20798	0.756619
	714	0.408822	0.163031	3.31373
	715	0.0157235	2.93494	3.76005
	716	0.238765	0.597497	1.05196
	717	0.164199	6.28044	5.40062
	718	0.433412	2.97494	1.66751
	719	0.471376	0.000712201	2.65972
	720	0.278621	0.33307	0.640831
	721	0.238372	3.07414	3.12719
	722	0.0272127	0.435652	2.84915
	723	0.504954	3.0614	2.93279
	724	0.286776	3.47648	0.698105
	725	0.043408	-0.0128658	1.26508
	726	0.255409	0.925502	1.94756
	727	0.371027	4.13712	0.621216
	728	0.375724	2.98889	4.1944
	729	1.42496	2.94615	1.23552
	730	0.66129	2.32701	2.49977
	731	0.232607	0.281991	1.85497
	732	-0.0613045	0.193912	0.744148
	733	0.264916	1.30384	4.40281
	734	0.511334	1.85487	4.6141
	735	0.281627	3.04022	0.510541
	736	0.15745	0.726598	2.03498
	737	0.33155	0.235401	1.6925
	738	0.198544	3.45934	0.459449
	739	0.0589597	0.595113	6.47675
	740	-0.0770144	0.259649	1.937
	741	0.241265	2.3744	2.94493
	742	0.159139	2.90055	1.77865
	743	0.560861	0.311738	5.36643
	744	0.500192	3.52029	0.882159
	745	0.0217622	1.85003	2.49401
	746	0.266657	2.90797	1.38961
	747	0.340789	0.0905073	1.14006
	748	0.22453	3.15352	1.98583
	749	0.125881	0.016984	9.73319
	750	0.251704	0.0943948	1.63016
	751	0.340944	2.30595	3.05356
	752	0.272731	5.54141	1.88679
	753	0.132315	2.26472	0.562257
	754	0.0962802	0.0328011	2.68032
	755	0.244566	2.70084	1.59979
	756	0.697867	2.57325	1.59042
	757	0.160573	3.38309	2.79249
	758	0.380433	6.23096	1.84554
	759	0.256856	2.80809	2.14578
	760	0.195002	0.249675	2.35837
	761	0.819564	-0.20076	2.11363
	762	0.843714	4.94444	1.80047
	763	0.204864	3.22432	0.0979334
	764	0.393381	0.432202	0.696246
	765	0.0770781	1.34344	1.10876
	766	0.395041	3.71112	2.53679
	767	0.89631	3.70356	1.25656
	768	0.334858	2.41198	0.739944
	769	0.384621	2.56492	0.880365
	770	0.365662	0.0801505	4.11339
	771	0.400719	0.676311	2.91512
	772	0.445868	3.68419	1.46699
	773	0.427942	0.630276	1.75326
	774	0.0522817	2.67137	0.627964
	775	0.467668	2.87174	4.86398
	776	0.42397	0.229185	1.67076
	777	0.251089	0.183985	0.260967
	778	0.403926	0.0110195	2.83686
	779	0.111479	2.3545	0.556257
	780	0.217953	4.43446	1.32991
	781	0.580818	2.58613	2.57214
	782	0.164798	5.52377	4.4382
	783	-0.0210365	4.45589	1.77834
	784	0.418477	5.74281	0.42594
	785	0.11636	2.92438	1.7246
	786	0.429872	2.80954	3.06565
	787	-0.0493926	0.501911	2.5346
	788	0.142312	-0.255676	3.47265
	789	0.143227	0.259911	1.34362
	790	0.155619	3.71484	0.755239
	791	0.355985	1.93364	1.05916
	792	0.00532906	4.58617	2.76572
	793	0.328774	2.40411	2.67731
	794	0.452722	2.65818	1.41511
	795	0.297159	0.440354	0.15151
	796	0.231181	3.06078	7.31835
	797	0.415029	0.310301	4.38691
	798	0.343903	3.40325	0.414849
	799	0.390552	-0.070827	2.8884
	800	0.667107	2.82353	1.69432
	801	0.299348	0.237951	0.540728
	802	0.281743	0.898639	4.2035
	803	0.892629	0.487088	2.06009
	804	0.60762	2.57589	0.278353
	805	-0.0567012	2.16957	0.916164
	806	0.742123	3.824	0.310787
	807	0.427282	2.80585	1.8256
	808	0.144787	2.27898	0.41774
	809	0.280116	3.09237	1.08638
	810	0.204496	0.145269	2.28728
	811	0.19063	0.273543	1.49857
	812	0.0836911	0.625076	1.33103
	813	0.179746	2.99631	21.8194
	814	0.26832	2.91566	0.701824
	815	0.574874	0.81999	2.28725
	816	0.398961	2.231	2.58475
	817	0.687126	2.68778	1.92999
	818	0.467344	3.32367	6.4437
	819	0.276323	2.39988	2.54535
	820	0.726506	2.50292	2.47724
	821	0.202127	2.14892	1.69166
	822	0.00950862	0.967561	1.11437
	823	0.315743	2.32196	3.68883
	824	0.526002	2.47847	1.94681
	825	0.691214	4.07661	1.69519
	826	0.100062	0.116427	2.45686
	827	0.442088	0.110287	2.35256
	828	0.184927	3.72738	2.80387
	829	0.709056	3.71017	1.12653
	830	-0.109269	2.58086	0.708136
	831	0.470046	2.998	3.22572
	832	0.209518	3.20379	0.96429
	833	0.0710736	2.32595	4.16018
	834	0.176877	2.59618	3.13158
	835	0.22745	0.695202	1.98926
	836	0.483661	2.514	2.14397
	837	0.374746	2.54125	0.830103
	838	0.328404	0.0971468	0.915195
	839	0.140126	0.579051	0.866723
	840	0.099661	0.515367	3.47119
	841	0.222809	2.45311	1.37729
	842	0.0521764	-0.0128488	1.24026
	843	0.25838	-0.287062	2.82181
	844	0.130027	0.0928175	1.9942
	845	0.321874	2.35177	0.952088
	846	0.157526	0.0974336	0.74058
	847	0.200922	2.66976	0.299817
	848	0.322239	-0.0667967	2.57519
	849	1.87146	3.11944	1.01141
	850	0.112431	2.51445	2.3246
	851	-0.0511253	0.433352	4.21269
	852	0.218939	2.33131	2.80452
	853	0.126911	3.71574	1.84853
	854	0.495167	0.385726	1.25513
	855	0.386324	5.30981	1.5826
	856	0.350915	0.331698	0.44458
	857	0.399275	0.675217	0.880284
	858	0.3144	3.5564	0.628526
	859	0.421255	2.43005	1.03936
	860	0.154051	2.81523	0.429259
	861	0.151947	2.58579	2.42651
	862	0.165547	2.09037	1.15464
	863	0.0739835	1.99615	1.65929
	864	0.172822	0.205721	0.407419
	865	0.449798	0.229666	2.85368
	866	0.472751	2.04491	0.872402
	867	0.214117	0.293718	0.118142
	868	0.383415	2.57474	5.92352
	869	0.394532	-0.103518	1.46675
	870	0.426776	3.55113	1.42842
	871	0.595101	0.47297	1.28063
	872	0.250825	3.53615	2.2741
	873	0.466228	1.87824	2.63798
	874	0.223808	0.959606	0.0868962
	875	0.271926	2.87127	1.80924
	876	0.154849	3.11386	3.47522
	877	0.0561323	0.337714	3.28043
	878	0.33752	2.81212	0.583561
	879	0.00188471	0.383767	4.54169
	880	0.104831	0.374833	1.9953
	881	0.869173	1.4966	0.427091
	882	0.187706	2.16957	3.128
	883	0.53649	2.66065	1.79055
	884	0.18689	0.439188	2.94145
	885	0.32195	2.05194	1.89993
	886	0.465239	2.29664	0.891928
	887	0.656051	2.61907	1.97681
	888	0.484754	3.75042	1.24025
	889	0.0860323	2.17864	1.43388
	890	0.186473	0.386496	1.08158
	891	0.49116	0.241904	0.485938
	892	0.321889	2.26762	0.320005
	893	0.539971	0.00675049	0.637244
	894	0.174943	0.381537	0.350539
	895	0.35926	3.57455	2.18596
	896	0.426019	3.14256	1.7875
	897	0.174913	3.95073	0.37314
	898	0.105907	3.09056	1.93393
	899	0.00482615	2.47841	2.20749
	900	-0.0463464	3.55099	1.37944
	901	0.273355	0.320168	0.892343
	902	-0.0401003	0.533079	0.680053
	903	0.244449	4.98313	0.364657
	904	0.426402	2.9652	1.40205
	905	0.212727	3.19471	2.03135
	906	0.0962455	2.24495	1.37641
	907	1.3543	2.47334	5.43337
	908	0.313271	5.34322	0.871388
	909	0.663307	3.47537	1.31783
	910	0.246133	1.88036	1.35443
	911	0.322234	3.97783	2.77513
	912	0.481221	3.99426	3.39017
	913	0.295762	2.94304	1.60012
	914	0.710268	3.97757	1.96369
	915	0.0573276	2.81318	0.182417
	916	-0.104829	2.84591	1.49251
	917	0.0296117	3.33111	1.77408
	918	0.327123	0.00222016	1.62162
	919	0.493148	0.0379035	1.31904
	920	0.311868	0.0384966	2.85299
	921	0.487904	1.90323	1.15646
	922	0.162959	3.48125	1.83634
	923	0.0655746	2.77514	2.38909
	924	0.293094	2.59283	2.51526
	925	0.380757	-0.055468	2.79335
	926	0.513197	0.946841	1.14128
	927	0.379047	2.88848	0.82344
	928	0.449318	2.62805	1.37293
	929	0.264297	0.654626	1.58666
	930	0.279729	4.10075	1.56883
	931	0.0173828	0.0463375	3.04817
	932	-0.0604987	3.92981	2.01879
	933	0.208084	2.80112	2.30271
	934	0.389181	1.38436	1.53918
	935	0.441108	3.97669	2.1847
	936	0.259301	0.501	0.226289
	937	0.477346	2.71667	11.4649
	938	0.244701	0.73382	3.01921
	939	-0.0249871	5.38213	0.194313
	940	1.0688	2.95414	5.99493
	941	0.0207628	2.45115	14.2029
	942	0.747668	2.31918	0.56204
	943	0.448672	2.52757	0.605864
	944	0.34671	-0.129706	0.549695
	945	0.400607	1.03934	0.599139
	946	0.418866	3.94366	1.82675
	947	0.163179	4.1053	2.81058
	948	0.141206	0.299146	1.45043
	949	0.446632	2.58369	0.408276
	950	0.453499	3.45181	1.43547
	951	0.16349	0.205772	5.83797
	952	0.218974	2.18867	1.40144
	953	0.569355	0.316283	1.16225
	954	0.134291	2.67931	1.61878
	955	0.199764	2.57081	3.17393
	956	0.384378	2.18768	0.178735
	957	0.581188	0.577938	3.26421
	958	0.26762	-0.0328327	0.614018
	959	0.434261	0.297698	1.99953
	960	-0.00227854	-0.0273594	2.817
	961	0.392798	0.135129	2.38103
	962	0.625652	4.55603	1.02817
	963	0.503424	3.1042	2.31098
	964	0.466082	3.45466	2.65799
	965	0.130404	1.30407	0.908687
	966	0.363352	2.36888	1.57909
	967	0.0376569	1.01965	2.50463
	968	0.252538	2.4603	5.62905
	969	0.268033	3.07652	1.64126
	970	0.218309	0.129267	0.822116
	971	0.314986	0.246916	3.40363
	972	0.250587	3.17534	0.438222
	973	0.0560422	6.12708	1.98035
	974	0.41129	0.000151285	1.278
	975	0.270304	0.0694172	2.91331
	976	0.683015	2.74702	2.2487
	977	0.242921	3.99615	2.25088
	978	0.709773	2.92534	3.8501
	979	0.727035	0.0949961	1.93973
	980	0.133754	2.75574	3.25547
	981	0.123222	2.00418	12.8996
	982	0.28457	3.3032	2.7421
	983	0.134092	2.79588	2.01135
	984	0.432109	3.69167	0.588579
	985	0.238262	2.55697	0.116399
	986	0.526863	2.97684	2.19445
	987	0.278762	1.90004	1.91893
	988	0.190834	0.474669	0.654825
	989	-0.0568562	0.943449	3.10096
	990	0.312976	2.47854	1.64528
	991	0.323496	0.0471786	1.64985
	992	0.642475	1.69385	2.28934
	993	0.431566	3.94524	2.30746
	994	0.129646	1.77055	0.525968
	995	0.699614	0.456052	1.27221
	996	0.466402	2.53351	1.7362
	997	0.514372	2.79207	2.36379
	998	0.440093	2.53669	1.82762
	999	0.300847	3.71285	1.66512
	1000	0.449679	0.961729	0.95219
	1001	0.365534	3.4458	1.71341
	1002	0.765334	0.244818	2.04763
	1003	0.415683	2.40102	4.61972
	1004	0.421397	0.483304	0.403248
	1005	0.377153	2.39536	3.15259
	1006	0.471961	2.48613	1.46093
	1007	0.398969	1.95787	1.57718
	1008	0.508651	0.241325	2.58367
	1009	0.890826	0.22481	3.53519
	1010	0.370401	2.879	4.17693
	1011	0.344603	4.56922	1.45077
	1012	0.152937	1.88752	2.29596
	1013	0.845389	0.289935	0.34887
	1014	0.177302	0.118735	1.49022
	1015	0.148204	0.179972	1.79295
	1016	0.0500115	0.706232	1.48276
	1017	0.172181	2.90268	0.971216
	1018	0.749297	2.0572	1.00145
	1019	0.190153	5.01891	3.77602
	1020	0.152918	2.78852	2.00593
	1021	0.239806	3.2759	0.437028
	1022	0.527244	0.243403	1.64813
	1023	0.394924	0.722735	2.26723
	1024	0.314627	2.82063	1.07041
	1025	0.238461	0.0384047	0.802273
	1026	0.170969	0.213485	0.230878
	1027	0.494966	5.61424	0.36191
	1028	0.468508	1.86577	0.366426
	1029	0.838759	2.25204	0.97973
	1030	0.364456	2.72867	0.460717
	1031	0.265994	3.71193	0.446243
	1032	0.554966	2.5903	0.64801
	1033	0.0861224	2.55014	1.30349
	1034	0.659911	2.09894	0.257703
	1035	0.544257	2.39207	0.790708
	1036	0.384867	2.90877	1.12837
	1037	0.272494	0.582293	2.6591
	1038	0.519356	0.48803	2.63416
	1039	-0.0182173	3.05482	1.30198
	1040	0.471687	3.36271	1.30549
	1041	0.270742	1.99357	1.24647
	1042	0.518656	0.983389	0.573563
	1043	0.306779	3.47967	2.96793
	1044	0.408456	3.67567	1.70136
	1045	0.442491	-0.139047	2.61061
	1046	0.0868931	2.34608	1.12676
	1047	0.227928	3.34199	2.44791
	1048	0.43701	3.6922	2.47093
	1049	0.221648	2.8074	1.82248
	1050	0.146705	4.59152	1.96347
	1051	0.412739	3.07937	2.39118
	1052	1.0653	4.15994	2.03305
	1053	0.646349	0.820144	1.96199
	1054	0.469759	2.74912	1.92344
	1055	0.450873	3.18971	0.317392
	1056	0.346122	0.112961	0.293036
	1057	0.395712	3.45143	2.89567
	1058	0.784607	3.56605	1.60755
	1059	0.849604	3.07958	1.56598
	1060	0.288119	3.2498	1.56044
	1061	0.675096	5.59127	1.31868
	1062	0.323262	0.656482	2.43269
	1063	0.411896	2.88062	2.25898
	1064	0.446937	2.03544	2.65986
	1065	0.0974813	0.0309828	1.08831
	1066	0.446422	0.0723954	0.944183
	1067	0.260531	2.89817	1.35168
	1068	0.657181	0.329521	0.450774
	1069	0.293519	2.54668	1.71363
	1070	0.266016	2.53529	4.48055
	1071	0.384684	1.83935	2.63259
	1072	0.411126	2.9982	1.99297
	1073	0.445159	0.262334	3.42538
	1074	0.401494	0.0825363	4.15044
	1075	0.640585	0.33791	2.38813
	1076	0.604475	2.9271	2.50483
	1077	0.322747	2.2836	1.36447
	1078	0.332009	4.40493	1.25167
	1079	0.813624	1.64785	0.272325
	1080	0.211068	0.252574	0.809944
	1081	0.632477	4.7473	0.678979
	1082	0.640718	0.332864	1.78705
	1083	0.595771	3.62706	0.903598
	1084	0.444746	2.10794	0.703299
	1085	0.443014	2.80294	2.85813
	1086	0.538838	3.14054	1.33771
	1087	0.346908	3.23851	1.83865
	1088	0.561933	2.98428	1.65528
	1089	0.31391	0.279395	2.47369
	1090	0.542449	2.65294	2.95394
	1091	0.357516	3.12882	1.05944
	1092	1.64787	2.87339	1.86928
	1093	0.438148	0.843247	2.67238
	1094	0.458255	2.35453	0.810259
	1095	0.272381	0.0856573	2.30363
	1096	0.308724	0.575312	2.23761
	1097	0.588372	0.359979	0.997031
	1098	0.436389	0.105118	1.02333
	1099	0.264138	0.464893	1.34712
	1100	0.487496	2.68791	1.03279
	1101	0.407494	2.62375	2.10741
	1102	0.203404	3.18443	2.2949
	1103	0.405267	2.13052	1.313
	1104	0.468371	2.63073	1.31228
	1105	0.430323	2.86065	0.609209
	1106	0.203294	0.626814	1.37614
	1107	0.757221	3.7082	0.97333
	1108	0.448298	0.249228	0.899457
	1109	0.327455	2.9059	1.50669
	1110	0.419322	-0.0683939	1.55163
	1111	1.21258	3.01809	1.59067
	1112	0.369468	0.581796	1.27593
	1113	0.296836	3.12895	2.16135
	1114	0.458303	3.3461	1.37192
	1115	0.556585	-0.108409	4.04153
	1116	0.532428	3.91933	1.69445
	1117	0.563372	2.69603	1.43975
	1118	0.714486	2.50063	2.30122
	1119	0.285903	0.472189	1.29283
	1120	0.551684	3.1199	1.43438
	1121	0.0798974	3.03274	4.1714
	1122	0.307862	2.12964	0.816849
	1123	0.340963	-0.160274	1.12566
	1124	0.854113	2.1411	3.39539
	1125	0.221314	2.24007	3.28785
	1126	0.202848	3.67397	1.96869
	1127	0.29976	2.7099	2.24445
	1128	0.421207	1.11972	1.56134
	1129	0.337554	2.68184	1.87304
	1130	0.506568	2.87891	1.97767
	1131	0.555762	2.72193	1.53529
	1132	0.328878	0.341518	1.36178
	1133	0.305619	-0.0868092	2.50825
	1134	0.286844	-0.229033	1.62054
	1135	1.2617	3.42675	1.72611
	1136	0.396755	2.58675	2.60882
	1137	0.415716	0.204869	1.91897
	1138	0.298422	0.27265	1.144
	1139	0.283943	0.434421	1.01822
	1140	0.152519	0.117188	0.976289
	1141	0.783558	0.27721	1.0825
	1142	0.517312	0.178218	0.744227
	1143	0.354054	-0.055932	1.72528
	1144	0.979406	0.213633	0.737075
	1145	0.414619	0.0433084	1.4458
	1146	0.397451	2.64175	0.806185
	1147	0.288642	5.22498	2.54572
	1148	0.61807	3.27847	0.291107
	1149	0.40629	0.409335	0.489916
	1150	0.438629	1.66611	3.00081
	1151	0.432702	0.387799	0.440202
	1152	0.305175	2.62299	1.12339
	1153	0.684467	2.64712	7.19844
	1154	0.549857	2.02915	3.81349
	1155	0.24736	3.13987	1.8474
	1156	0.337403	2.3166	0.996868
	1157	0.525605	3.29385	2.05195
	1158	0.477575	4.47666	7.32274
	1159	0.296029	0.185829	0.980455
	1160	0.589353	0.142577	2.73394
	1161	0.259388	2.04137	1.17629
	1162	0.46974	2.30361	1.26093
	1163	0.977998	3.49375	0.20641
	1164	0.590132	1.3711	3.81067
	1165	0.494966	2.43415	0.693001
	1166	0.808209	0.958092	1.39231
	1167	0.73484	3.82568	1.42708
	1168	0.363947	0.146797	2.46135
	1169	0.348036	0.722708	2.03133
	1170	0.368858	2.95577	3.94573
	1171	0.408925	2.22066	2.84265
	1172	0.33351	0.0578079	1.21208
	1173	0.439484	1.12505	1.28011
	1174	0.265996	2.43609	0.862224
	1175	0.391448	3.16297	0.735026
	1176	0.51436	0.138332	2.14104
	1177	0.417251	0.236067	3.42756
	1178	0.589868	1.94958	0.868151
	1179	0.30901	0.619439	2.05501
	1180	0.90497	2.7487	1.92885
	1181	0.198447	1.99418	1.79752
	1182	0.483892	0.55761	2.36876
	1183	0.978175	0.575186	1.49754
	1184	1.26189	0.336092	2.78719
	1185	0.205038	0.272544	2.41303
	1186	0.421948	2.79195	0.475636
	1187	0.769718	2.5888	8.07605
	1188	0.60281	0.0260304	2.80187
	1189	0.149919	-0.0490261	2.3207
	1190	0.427044	-0.0731984	0.215822
	1191	1.18179	1.80884	0.94482
	1192	0.40958	0.913878	5.77341
	1193	0.888709	-0.13504	1.30592
	1194	0.393778	0.125051	0.280696
	1195	0.875487	0.475314	1.55069
	1196	0.624664	-0.0330893	2.72247
	1197	0.985994	0.22453	1.95351
	1198	0.59165	0.0817771	0.980579
	1199	0.971105	-0.197691	2.21266
	1200	0.201698	0.906641	0.303991
	1201	0.59004	0.351804	3.12012
	1202	0.300258	-0.0621072	6.058
	1203	0.506868	0.642563	5.08876
	1204	0.54936	3.84803	0.636653
	1205	0.612409	2.14957	1.43532
	1206	0.698356	2.39387	1.39017
	1207	0.33456	0.452823	1.32248
	1208	0.613263	2.20975	1.83029
	1209	0.29394	2.42546	1.9385
	1210	0.852958	4.32342	2.57339
	1211	0.767763	2.02375	1.23328
	1212	0.528986	0.656564	1.41221
	1213	0.455264	0.0373859	1.11272
	1214	0.409139	2.28205	1.57013
	1215	0.276102	2.10481	0.881702
	1216	0.388047	3.431	1.24979
	1217	0.368187	3.04236	1.51289
	1218	0.338799	1.68121	2.39409
	1219	0.360427	0.192328	1.55204
	1220	1.23903	0.0349368	2.02472
	1221	0.567885	3.91483	2.92007
	1222	0.391201	0.154584	1.20295
	1223	0.800081	3.82518	3.4715
	1224	0.697629	0.438237	0.952919
	1225	0.635498	1.23759	2.63726
	1226	0.598198	4.31556	1.75015
	1227	0.320779	2.53186	1.70614
	1228	0.181314	0.312131	1.25484
	1229	0.37737	2.00187	1.57392
	1230	0.54969	3.64838	1.47695
	1231	0.0805014	1.61659	0.0275804
	1232	0.115287	3.7765	5.12094
	1233	0.36485	2.22319	12.3687
	1234	0.176211	0.261055	0.87891
	1235	0.380954	0.920247	0.570354
	1236	0.540096	1.90043	0.53961
	1237	0.394411	1.89023	0.577866
	1238	0.14362	3.92116	2.54126
	1239	0.384445	4.05326	2.62629
	1240	0.234721	2.2165	3.18149
	1241	0.801441	4.16236	1.20404
	1242	0.581593	0.289295	3.55032
	1243	0.0194496	3.51303	1.42892
	1244	0.303263	1.15737	2.07087
	1245	0.345726	1.76863	3.41021
	1246	0.321865	-0.303078	1.23588
	1247	0.427371	0.389416	2.05187
	1248	0.220459	0.289158	0.725282
	1249	0.227824	2.00392	2.8624
	1250	-9.05946e-05	0.413732	5.5098
	1251	0.0345902	3.49792	1.24527
	1252	0.223069	2.1374	1.00209
	1253	0.274549	0.892948	0.527693
	1254	0.330031	4.14237	2.85829
	1255	0.106778	1.92563	3.57726
	1256	0.400143	1.94422	-0.0624747
	1257	0.755719	2.73894	2.66362
	1258	0.0636211	0.604999	2.8777
	1259	1.13397	-0.0206698	2.36748
	1260	0.193414	4.00152	0.725195
	1261	0.61184	3.00423	1.22335
	1262	0.161245	1.80532	0.970545
	1263	0.881001	1.94486	3.76692
	1264	0.261687	-0.047591	2.46832
	1265	0.573679	0.111387	2.05439
	1266	0.443184	0.35833	3.70165
	1267	0.134693	2.16482	1.12576
	1268	0.238634	3.91172	1.34441
	1269	0.194303	0.356036	2.35328
	1270	0.1993	0.289666	1.25965
	1271	0.351932	-0.115752	0.508864
	1272	0.0355142	3.18795	4.50091
	1273	0.242756	-0.00270714	0.555073
	1274	0.432006	1.59711	3.13724
	1275	0.215591	1.50506	3.08438
	1276	0.638235	2.23143	2.26277
	1277	0.212013	2.04776	1.55884
	1278	0.462866	4.3526	1.24097
	1279	0.9987	3.09384	1.59906
	1280	0.349431	4.03933	0.314734
	1281	0.719346	2.69102	1.73352
	1282	0.287017	4.74021	1.67796
	1283	0.185487	2.54943	1.96593
	1284	0.615322	2.86037	1.63202
	1285	0.235596	3.20808	0.602238
	1286	0.44574	3.74416	1.71661
	1287	0.198913	2.99894	2.56014
	1288	0.160401	2.30008	0.446373
	1289	0.317733	4.7673	0.928766
	1290	0.105181	4.16513	3.91822
	1291	0.352643	0.17647	1.77384
	1292	-0.110759	4.45438	2.51505
	1293	0.184525	2.21631	0.450516
	1294	0.569612	2.38189	0.818284
	1295	0.535794	2.72865	1.28746
	1296	0.26465	2.21396	1.10299
	1297	0.23452	2.36619	0.850248
	1298	0.381349	4.24496	0.492796
	1299	0.135484	4.22	2.47028
	1300	0.327588	2.74395	2.27011
	1301	0.172113	0.257318	2.07366
	1302	0.386481	3.37832	0.842072
	1303	0.444115	0.307626	1.44138
	1304	0.0639775	2.18384	0.774106
	1305	0.0786798	2.6942	0.803818
	1306	0.148635	3.00179	2.05199
	1307	-0.0549001	1.92389	0.444824
	1308	0.2908	1.69957	1.0963
	1309	0.21004	2.56866	1.65777
	1310	0.334779	0.29934	0.35166
	1311	0.117847	2.34379	0.748958
	1312	0.432534	-0.016226	0.86389
	1313	-0.0689963	2.46943	1.63492
	1314	0.300235	-0.203126	1.5573
	1315	0.146094	1.89352	5.39853
	1316	-0.138763	2.21484	1.26959
	1317	0.462687	1.84727	4.16239
	1318	0.471326	2.95009	1.32651
	1319	0.480963	0.861536	2.71484
	1320	0.311936	3.82606	2.87323
	1321	-0.117492	3.46057	1.39606
	1322	0.293258	3.82187	1.19623
	1323	0.453853	0.161367	1.44938
	1324	0.0770277	2.54937	3.72567
	1325	0.0755197	3.11586	1.47387
	1326	0.899043	0.159256	1.41578
	1327	0.24551	1.02922	0.976645
	1328	-0.056896	2.54508	1.78854
	1329	0.883422	3.2682	0.835488
	1330	0.641712	3.16756	0.315388
	1331	0.167186	2.75383	9.32465
	1332	0.49248	-0.300695	2.30134
	1333	0.242384	2.83122	0.846255
	1334	0.126199	0.211858	2.97837
	1335	0.436796	2.97938	2.43346
	1336	0.13376	2.79228	1.61083
	1337	0.172816	0.301604	1.06233
	1338	0.322384	3.91309	1.02875
	1339	0.321038	3.74202	0.397871
	1340	0.430246	3.69281	3.30329
	1341	-0.0418758	0.236429	1.12969
	1342	0.483165	2.64917	2.83693
	1343	0.117643	5.04742	3.53183
	1344	0.592746	2.45981	1.42181
	1345	-0.0151828	2.60164	1.92961
	1346	0.379882	-0.042387	2.49079
	1347	0.375038	0.00738093	1.46031
	1348	0.21035	2.84293	2.03143
	1349	0.247092	1.99501	1.14798
	1350	0.308551	2.77249	1.26824
	1351	0.0603658	1.96198	0.899639
	1352	0.167019	2.65673	1.62933
	1353	0.0851723	4.78621	1.42316
	1354	0.129332	1.84814	1.67664
	1355	0.39011	2.55053	2.51117
	1356	0.0908029	1.81137	0.810117
	1357	0.0386982	0.272965	4.34726
	1358	0.413304	0.919876	2.69746
	1359	0.130422	0.32605	1.85239
	1360	0.0400938	0.187103	4.43068
	1361	0.596651	2.37508	3.14621
	1362	0.522405	3.6955	1.71439
	1363	0.294435	2.62952	2.45038
	1364	0.317528	0.92221	1.24859
	1365	0.161806	2.50535	6.24067
	1366	0.119201	3.91827	2.14062
	1367	-0.0721762	4.13387	0.457205
	1368	0.475378	3.79849	1.51909
	1369	0.11976	-0.0781436	1.32873
	1370	1.52846	2.41204	1.63612
	1371	0.873365	-0.124722	0.425071
	1372	0.431349	3.35794	0.64798
	1373	0.301786	0.0815133	3.11161
	1374	0.174767	3.9615	1.67586
	1375	0.134191	3.54561	1.05607
	1376	0.184543	0.0406305	0.785782
	1377	0.17668	1.82753	1.7616
	1378	0.331864	2.74994	2.74324
	1379	0.37768	2.99776	0.460364
	1380	0.192043	4.18441	0.831266
	1381	0.492635	2.1481	3.47052
	1382	0.425873	2.63499	1.14143
	1383	0.196513	4.78217	0.694329
	1384	0.158997	3.31334	2.86422
	1385	0.16145	2.2787	2.47019
	1386	0.27236	-0.0717221	1.20649
	1387	0.176773	2.11396	1.82062
	1388	0.0502652	0.34097	1.53954
	1389	-0.0262478	-0.0601247	3.35857
	1390	0.0323807	2.38936	1.5395
	1391	0.801399	-0.132155	1.58067
	1392	0.272139	2.46179	2.39358
	1393	0.385958	2.49601	1.81725
	1394	0.286494	2.68082	2.22487
	1395	0.144363	2.18254	0.333248
	1396	0.499752	2.37163	0.168695
	1397	0.286133	2.15293	5.7234
	1398	0.16284	2.2682	1.43216
	1399	0.428528	0.0555709	1.65439
	1400	-0.0191669	2.76782	4.21688
	1401	0.322355	0.498542	2.06315
	1402	0.322873	-0.0481161	0.448581
	1403	0.363325	0.12994	2.07112
	1404	0.100977	2.38474	1.0662
	1405	0.507916	2.30934	1.40588
	1406	0.991374	2.6424	1.49983
	1407	0.185434	0.402223	1.22967
	1408	0.493966	2.19815	2.36668
	1409	0.830263	-0.134316	2.53515
	1410	0.224378	3.81703	0.66777
	1411	0.154288	3.89512	2.16752
	1412	0.571835	-0.218668	1.47321
	1413	0.789594	1.81847	0.669258
	1414	0.290101	4.63642	0.404171
	1415	0.224717	3.07668	2.45902
	1416	0.576745	2.57564	1.82404
	1417	0.9666	4.09537	0.291079
	1418	-0.0335562	3.20637	1.17512
	1419	0.291246	2.72384	1.91111
	1420	0.624249	3.26467	1.58257
	1421	0.0879101	2.20598	0.44314
	1422	0.144667	2.29244	1.94545
	1423	0.525308	2.2023	1.37171
	1424	0.344815	1.45138	0.912433
	1425	0.293497	2.06343	6.94118
	1426	0.396288	3.09136	1.00223
	1427	0.595002	2.3222	3.91513
	1428	0.363582	0.428604	1.87239
	1429	0.22915	0.430034	0.993627
	1430	0.142123	0.719042	0.0846862
	1431	0.50696	0.257531	1.684
	1432	0.360943	3.96154	2.39794
	1433	0.233796	4.34001	1.62406
	1434	0.397782	3.35347	1.14755
	1435	-0.0381996	2.0341	0.703861
	1436	0.389766	2.37161	1.52373
	1437	0.74143	2.0849	0.97268
	1438	0.42724	2.39264	0.0490147
	1439	0.548269	0.422045	0.832052
	1440	0.339575	2.48512	1.24721
	1441	0.554336	0.389754	0.329732
	1442	0.138448	0.143982	1.49445
	1443	0.513298	2.21757	15.0792
	1444	0.521365	2.11489	3.57741
	1445	0.0760768	4.256	2.09468
	1446	0.0474959	3.41657	0.33824
	1447	0.260986	0.349838	0.265148
	1448	0.081696	-0.104634	0.608489
	1449	0.406823	4.14172	0.636158
	1450	0.480096	-0.102552	0.427378
	1451	0.275293	0.199285	1.57887
	1452	-0.0948948	2.52521	1.01872
	1453	0.20674	2.43903	1.96699
	1454	0.278492	3.82006	3.23444
	1455	0.330894	3.23895	1.06481
	1456	0.0035839	2.93399	1.70053
	1457	0.127138	-0.0931647	2.15986
	1458	0.0210124	3.31624	1.29891
	1459	0.0174483	2.99103	1.4059
	1460	0.142479	-0.00345715	2.29324
	1461	0.135332	0.2228	2.82554
	1462	0.183196	2.53707	2.15566
	1463	0.234942	2.69808	1.82427
	1464	0.79127	0.208927	1.82219
	1465	0.412729	0.142308	1.78277
	1466	0.955645	0.356674	2.54916
	1467	0.810579	-0.0914108	1.81265
	1468	0.0154209	1.70957	0.444518
	1469	0.161177	0.136078	0.789282
	1470	0.34428	2.74283	2.96317
	1471	0.43532	2.71616	0.422392
	1472	1.56948	3.25651	3.10769
	1473	0.421234	5.2499	0.688621
	1474	0.0757356	0.27741	1.91712
	1475	-0.0680093	2.59589	1.30658
	1476	0.703611	2.91296	2.06627
	1477	0.280623	2.13091	3.6291
	1478	0.417638	2.58056	1.16313
	1479	0.367378	3.49691	0.475357
	1480	0.76059	5.21667	2.0218
	1481	0.236195	2.5703	2.05462
	1482	0.167543	0.207942	1.7241
	1483	0.820548	2.90577	1.08566
	1484	0.127587	0.219265	1.11834
	1485	0.229699	2.23921	0.310444
	1486	0.415182	0.014735	1.36198
	1487	0.418276	2.1341	1.95303
	1488	0.377287	4.5513	1.59108
	1489	0.143056	0.6175	0.0146333
	1490	0.606398	3.21739	0.293337
	1491	0.534539	3.35844	1.58493
	1492	0.210409	2.72843	2.41346
	1493	0.0477798	0.386008	1.21413
	1494	0.0576886	0.0856603	1.07376
	1495	0.286292	2.18553	0.479863
	1496	0.000275902	2.62221	1.74404
	1497	0.226125	1.66603	2.75689
	1498	0.0929149	2.58061	2.6921
	1499	0.224797	0.186674	0.250148
	1500	0.546858	4.80018	2.16028
	1501	0.558403	4.12853	0.86262
	1502	0.275653	3.38685	0.541245
	1503	0.246349	0.271309	0.71997
	1504	0.223558	-0.0459204	1.28735
	1505	0.518641	3.39553	1.31749
	1506	0.521125	1.90589	1.16153
	1507	1.08161	0.606552	0.631186
	1508	0.221284	2.29299	3.22748
	1509	0.613835	0.491785	1.63596
	1510	0.167252	2.73652	0.430045
	1511	0.348567	2.00153	2.88644
	1512	0.102211	2.96072	1.27967
	1513	-0.104179	0.226483	0.652879
	1514	0.749737	2.70393	1.81451
	1515	0.534303	2.62195	0.89013
	1516	0.162442	2.55308	2.49434
	1517	0.106417	2.42558	1.86834
	1518	0.284514	2.66497	4.66576
	1519	0.682478	3.45174	2.76627
	1520	0.248973	1.91484	0.704428
	1521	0.244145	3.1423	3.64961
	1522	0.383931	2.56835	2.2352
	1523	0.0714524	3.25115	1.01181
	1524	0.162313	3.7624	1.7289
	1525	0.611807	0.330592	3.26789
	1526	0.348755	2.21137	0.680636
	1527	0.305502	2.74123	0.823122
	1528	0.537055	0.569568	3.32662
	1529	0.344538	-0.0013664	1.76658
	1530	0.262995	4.75931	1.32161
	1531	0.269214	2.27554	1.49496
	1532	0.227468	0.369248	1.9204
	1533	0.249151	0.579965	2.97138
	1534	0.154483	0.033248	1.41346
	1535	0.280351	0.335756	1.29974
	1536	0.258728	2.99405	2.43497
	1537	0.198772	0.144812	1.62135
	1538	0.828878	4.66573	3.17966
	1539	0.103109	4.46547	2.2484
	1540	0.313793	1.3377	1.58521
	1541	0.529175	2.4823	2.5562
	1542	0.40432	0.129154	1.09058
	1543	0.0650115	0.368878	0.897332
	1544	0.766051	0.706689	2.30395
	1545	0.57478	0.299578	1.552
	1546	0.191876	2.84184	2.6266
	1547	0.27655	0.119237	1.83678
	1548	0.154033	0.303574	3.18827
	1549	0.417151	0.573438	2.38138
	1550	0.337928	0.495031	2.23218
	1551	0.110714	0.816296	0.71224
	1552	0.337624	0.47596	1.02444
	1553	0.110014	2.4003	1.34744
	1554	0.410857	3.19033	1.3479
	1555	0.188527	3.61431	2.50797
	1556	-0.0459973	0.137814	0.681971
	1557	0.543931	2.3615	1.77401
	1558	0.362566	0.883393	1.03966
	1559	-0.0767096	0.248932	1.42903
	1560	0.166067	2.18218	3.43883
	1561	0.313951	3.72138	0.906848
	1562	0.115214	0.48217	0.512155
	1563	0.249726	0.376714	1.33367
	1564	0.510842	3.42283	1.30563
	1565	0.532958	2.62041	7.65135
	1566	0.954406	3.6961	1.05196
	1567	0.629077	2.55929	0.749815
	1568	0.185647	3.10588	0.586907
	1569	0.174683	3.88919	1.09848
	1570	0.290219	4.47645	0.501118
	1571	0.300935	2.84966	2.22649
	1572	0.359251	0.433856	0.265076
	1573	0.35321	2.58931	1.7618
	1574	0.493684	3.43463	1.72116
	1575	0.462034	3.36575	2.06911
	1576	0.361897	2.4814	1.2372
	1577	0.268608	5.03268	2.0225
	1578	0.160743	2.46685	0.991136
	1579	0.510415	0.00424313	3.66469
	1580	0.224566	3.02388	1.25979
	1581	0.463548	4.59639	1.15769
	1582	0.542304	3.15885	2.12324
	1583	0.203956	0.0984704	0.121444
	1584	0.687009	3.22481	3.55551
	1585	0.231432	0.520222	1.36152
	1586	0.146347	1.75993	2.22082
	1587	0.261482	-0.048403	1.26808
	1588	0.535507	3.66903	2.94893
	1589	0.18902	3.274	1.09454
	1590	0.544868	0.00615526	1.02787
	1591	0.383015	2.39724	2.06119
	1592	0.354802	2.78885	1.73548
	1593	0.164533	6.25805	2.22073
	1594	0.0327486	2.82345	0.652554
	1595	0.341631	0.328678	0.665641
	1596	0.651742	2.60472	2.01449
	1597	0.195671	0.0937348	1.22357
	1598	0.164568	2.65925	0.529404
	1599	0.411647	3.04337	4.51649
	1600	0.253154	1.36174	1.57883
	1601	0.277477	0.955677	0.718396
	1602	-0.0707174	0.222466	0.622162
	1603	0.0729467	2.68123	2.87879
	1604	0.764474	2.80665	2.17889
	1605	0.371357	2.09531	1.4955
	1606	0.103957	1.00733	4.31499
	1607	0.682298	5.9441	1.3501
	1608	0.235081	1.49974	1.2247
	1609	0.297912	0.247461	0.338509
	1610	0.451035	4.01038	1.36205
	1611	0.286923	2.54692	2.42553
	1612	0.30552	0.603907	1.09043
	1613	0.519676	0.585773	1.77964
	1614	0.45106	3.15349	0.638197
	1615	0.0742311	6.06817	1.13538
	1616	0.0858126	3.5788	1.0855
	1617	0.443058	3.48	2.09828
	1618	0.322803	3.44348	0.755232
	1619	0.180612	2.31139	1.54811
	1620	0.0797931	4.21999	0.791623
	1621	0.246115	2.63336	1.23455
	1622	0.236123	0.113463	1.68764
	1623	0.467721	0.0509564	1.49955
	1624	0.235316	2.97841	3.52954
	1625	0.324625	0.155791	2.7424
	1626	0.40909	0.183304	0.899572
	1627	0.274868	2.51793	7.75715
	1628	0.629787	1.53639	2.32326
	1629	0.235274	3.11104	1.03805
	1630	0.368104	3.32475	2.82125
	1631	0.271912	4.30928	3.44555
	1632	0.160959	3.11779	0.963188
	1633	-0.0183766	2.59253	1.46757
	1634	0.257042	2.2893	1.06721
	1635	0.382823	0.991574	1.4411
	1636	0.123074	2.44526	0.617811
	1637	0.770137	0.127334	5.50964
	1638	0.244497	0.298251	1.48397
	1639	0.625518	3.6093	2.15491
	1640	0.181287	4.0415	2.40367
	1641	0.290188	0.933158	2.25916
	1642	0.315263	2.61842	2.79553
	1643	0.65048	3.17237	0.486077
	1644	0.328144	0.340181	0.99133
	1645	0.11927	4.42234	1.16651
	1646	0.363276	1.79138	1.12745
	1647	0.814906	0.220652	2.44929
	1648	0.175227	2.25593	2.78841
	1649	0.304326	3.88868	0.548928
	1650	1.04704	0.607062	0.343173
	1651	0.462997	2.10698	1.00181
	1652	0.197454	0.478916	0.136843
	1653	0.408759	3.10543	1.19604
	1654	0.18185	5.74169	0.592165
	1655	0.704109	1.31361	1.42401
	1656	0.320569	2.4594	1.7607
	1657	-0.0366022	2.67618	1.63184
	1658	0.141062	2.55464	1.5875
	1659	0.361025	0.767002	5.98231
	1660	0.647528	0.459878	4.65077
	1661	0.291071	4.5832	1.05445
	1662	0.381318	2.56653	1.41366
	1663	0.299558	2.79892	0.531957
	1664	0.185505	0.135636	1.94231
	1665	0.285406	0.241466	0.543143
	1666	0.339527	2.89047	1.18523
	1667	0.56907	2.6577	0.106135
	1668	0.211404	3.22993	0.876568
	1669	-0.00789891	3.91527	1.63994
	1670	0.278467	0.24698	1.78585
	1671	0.350816	2.76643	4.16146
	1672	0.15359	3.18946	0.640667
	1673	0.183598	4.01704	1.923
	1674	0.520338	0.229022	0.462166
	1675	0.0895918	0.156948	0.84679
	1676	0.522161	0.425526	0.704784
	1677	0.449641	2.72457	2.21513
	1678	0.231855	1.30018	0.304137
	1679	0.0265999	0.472446	4.12091
	1680	0.273056	0.319606	0.921409
	1681	0.317813	4.04775	0.430683
	1682	0.244187	0.0130476	1.65488
	1683	0.342426	2.43959	1.83599
	1684	0.201929	0.931435	1.97028
	1685	0.212631	0.542393	0.669381
	1686	0.254283	3.93833	1.17358
	1687	0.579484	2.76946	1.90874
	1688	0.316107	0.649351	1.69003
	1689	0.537639	0.400824	1.22576
	1690	0.716658	2.73817	1.87946
	1691	0.653069	0.419498	1.54034
	1692	0.352208	2.73457	0.782489
	1693	0.257605	2.8216	2.27733
	1694	0.101786	3.47119	1.70579
	1695	0.495359	0.107498	0.603151
	1696	0.243891	3.52974	1.7719
	1697	0.269928	6.10809	2.82423
	1698	0.196881	3.84689	0.997579
	1699	0.610981	3.35048	1.11102
	1700	0.318861	0.318147	0.365289
	1701	0.989608	0.127529	0.942276
	1702	0.589582	0.649526	3.6059
	1703	0.14378	0.500408	2.55807
	1704	0.310306	0.516238	2.65031
	1705	0.174952	0.22218	2.15512
	1706	0.213955	-0.0635586	1.47727
	1707	0.674187	2.16307	1.47977
	1708	0.49231	2.99198	0.895031
	1709	0.207013	1.10395	1.07329
	1710	0.304367	3.32975	1.70947
	1711	0.405347	1.6771	0.799111
	1712	0.359145	0.239206	0.704285
	1713	0.582495	0.279541	2.16694
	1714	0.130967	4.10396	0.480613
	1715	0.345205	0.762938	2.02091
	1716	0.216494	2.85065	1.15737
	1717	0.372026	2.60836	2.45013
	1718	0.683805	4.37002	0.291666
	1719	0.273903	3.52803	0.904471
	1720	0.193333	0.24533	0.735961
	1721	0.737068	1.14538	1.6457
	1722	0.380629	2.94071	2.57569
	1723	0.0447782	0.205887	2.25177
	1724	1.06375	0.7015	2.9808
	1725	0.446265	2.26339	1.70122
	1726	0.421276	3.78802	0.1826
	1727	0.13149	4.13328	1.78444
	1728	0.333241	4.958	0.89009
	1729	0.490687	0.508538	4.83443
	1730	0.450463	0.442478	2.17314
	1731	0.132846	2.78574	1.51801
	1732	0.336486	3.03861	1.96849
	1733	0.522733	3.51092	1.44662
	1734	0.104828	4.05177	1.59377
	1735	0.192442	0.646753	0.791587
	1736	0.681425	0.580864	0.298204
	1737	0.254164	4.652	1.74933
	1738	0.94958	3.46132	1.58022
	1739	0.937358	0.810058	1.34948
	1740	0.580683	0.911772	1.95473
	1741	0.285639	0.504644	1.04773
	1742	0.4167	2.77563	0.773722
	1743	0.326616	2.51733	1.18555
	1744	0.496415	2.30857	1.4666
	1745	0.453544	3.77144	1.12858
	1746	0.432694	2.32278	1.03363
	1747	0.540396	3.07996	2.87385
	1748	0.632691	0.864324	1.71651
	1749	0.599446	2.7157	0.792575
	1750	0.462675	3.16721	0.511802
	1751	0.388078	3.15191	1.57161
	1752	0.449845	0.0690019	2.17118
	1753	0.378109	3.06172	0.480712
	1754	0.513754	0.427023	2.17547
	1755	0.49082	0.311184	1.3624
	1756	0.825607	3.22941	1.6116
	1757	0.300148	2.38265	1.42026
	1758	0.588072	0.66013	2.24141
	1759	0.29446	2.00238	2.81909
	1760	0.512633	0.280628	1.64925
	1761	0.201965	3.54261	1.32599
	1762	0.142372	3.72256	0.586195
	1763	0.496065	0.392353	1.57866
	1764	0.253956	0.204077	0.113798
	1765	0.33693	3.5479	1.20139
	1766	0.26813	4.04769	1.72304
	1767	0.314285	4.39476	0.86251
	1768	0.787027	0.758336	1.25374
	1769	0.367931	0.361831	1.11939
	1770	0.335805	1.19677	2.99477
	1771	0.230789	2.52073	1.65217
	1772	0.353625	3.19015	0.552445
	1773	0.744018	2.88371	1.82281
	1774	0.0881182	3.03494	1.77642
	1775	0.550696	3.02076	0.966903
	1776	0.527497	5.16519	2.28592
	1777	0.199283	2.46374	1.84696
	1778	0.363068	2.92084	1.99359
	1779	0.0617111	2.87569	0.537269
	1780	0.371326	0.806698	1.60365
	1781	0.596793	-0.0550451	1.80191
	1782	0.709308	2.92837	1.71545
	1783	0.610272	0.238696	1.47924
	1784	0.241013	4.55276	1.1953
	1785	0.173377	2.69917	1.06544
	1786	0.434436	2.98947	2.39454
	1787	0.250767	0.320809	1.07639
	1788	0.756901	-0.0111281	1.00748
	1789	0.136073	3.71485	0.484198
	1790	0.418525	0.316194	1.52473
	1791	0.359905	0.0364865	1.83793
	1792	0.184768	2.7053	1.72483
	1793	0.660694	2.9695	1.85183
	1794	0.374274	0.212498	1.44786
	1795	0.817141	0.209669	1.62349
	1796	0.559812	3.6571	3.60807
	1797	-0.0560211	2.10013	4.19338
	1798	0.280423	2.90045	1.27888
	1799	1.03351	0.309774	1.53036
	1800	0.336059	0.527497	1.1856
	1801	0.125121	0.216201	3.66668
	1802	1.12229	2.78472	1.17136
	1803	0.331462	5.42025	3.46188
	1804	0.128045	3.61234	1.35208
	1805	0.604185	0.022636	0.538941
	1806	0.281004	0.235933	2.95053
	1807	0.778326	3.36396	2.87489
	1808	0.288944	0.312639	0.904798
	1809	0.815841	3.34029	1.79234
	1810	0.277688	0.288488	2.45379
	1811	0.236348	5.10519	1.48253
	1812	0.738001	3.06814	0.896306
	1813	0.261083	-0.0878757	0.439248
	1814	0.843668	3.0312	3.13678
	1815	0.579166	1.68027	0.656401
	1816	0.234251	0.180512	0.601693
	1817	0.317088	1.9703	1.32242
	1818	0.276994	2.39872	2.05416
	1819	0.24888	1.77597	1.09778
	1820	0.945622	3.03485	2.52949
	1821	0.516226	0.539291	0.594235
	1822	0.378078	2.74304	1.45454
	1823	0.337416	2.65875	0.706738
	1824	0.288337	2.50738	1.66147
	1825	0.526572	2.26781	2.02978
	1826	0.196729	0.583675	0.962163
	1827	0.579728	1.94595	0.862063
	1828	1.08565	3.62277	1.03203
	1829	0.885059	2.54552	2.68993
	1830	0.379574	0.592709	1.88761
	1831	0.55585	0.123771	1.12925
	1832	0.400357	4.11577	0.476961
	1833	0.771645	1.71667	3.23895
	1834	0.137017	3.44216	1.91887
	1835	0.342532	0.0900306	0.8255
	1836	0.429367	3.63643	2.01443
	1837	0.410559	4.84137	3.27932
	1838	0.0513211	2.08176	2.6193
	1839	0.3738	0.427333	1.12244
	1840	0.482826	1.45183	1.97451
	1841	0.267635	3.26061	1.84314
	1842	0.541494	0.223226	1.63197
	1843	0.394598	0.699893	1.0391
	1844	0.668811	0.191148	1.81807
	1845	0.179235	3.23715	1.53658
	1846	0.552671	0.947977	4.35348
	1847	0.311433	-0.0319079	1.3125
	1848	0.250278	2.63608	1.08497
	1849	0.379898	0.0817627	1.05443
	1850	0.427322	0.65245	1.10168
	1851	0.28115	2.90217	3.2263
	1852	0.982866	0.458491	0.995228
	1853	0.318865	3.27241	1.04443
	1854	0.324804	2.20994	0.293159
	1855	0.238719	0.258344	1.03724
	1856	0.143273	-0.0119942	1.59601
	1857	0.821246	4.25348	2.24715
	1858	0.671033	-0.0656619	0.442158
	1859	0.305171	0.0287835	0.404255
	1860	0.215514	1.83847	0.948852
	1861	0.233277	3.40757	5.61314
	1862	0.355133	2.17725	1.67833
	1863	0.705069	2.23291	0.399973
	1864	0.401018	2.18462	1.9669
	1865	0.288106	2.53142	0.558109
	1866	0.837009	2.60948	1.31983
	1867	0.848525	0.0091219	2.34194
	1868	0.340715	0.57927	0.439558
	1869	0.181888	0.293477	0.984899
	1870	0.268751	2.75622	1.95578
	1871	0.36424	0.822721	0.879664
	1872	0.521968	2.34102	3.18784
	1873	0.319431	0.319857	0.377953
	1874	0.350754	4.61473	3.16265
	1875	0.31198	0.389243	1.51626
	1876	0.457879	3.20611	0.948377
	1877	0.360194	0.27499	0.822941
	1878	0.553024	0.554798	1.80272
	1879	0.32527	2.79846	1.22292
	1880	0.577819	0.46013	1.6961
	1881	0.244772	3.28454	5.77027
	1882	0.277794	0.0519126	0.431337
	1883	0.535335	1.84232	1.62174
	1884	0.530471	2.316	0.746445
	1885	0.320241	2.58401	1.21032
	1886	0.493958	0.231079	1.68785
	1887	0.190642	0.134275	2.27454
	1888	0.426639	3.5682	1.30878
	1889	0.355226	2.22344	2.72541
	1890	0.625422	2.98799	1.20652
	1891	0.437939	2.10557	3.17786
	1892	0.298853	2.69303	1.79788
	1893	0.332995	0.622882	0.200133
	1894	0.262727	3.24607	0.281838
	1895	0.333385	1.16252	0.463837
	1896	1.13444	2.47298	0.465447
	1897	0.211047	2.19192	1.06484
	1898	0.517104	0.532269	0.771713
	1899	0.421733	5.92975	0.251119
	1900	0.46838	5.22944	0.951537
	1901	0.436989	2.89042	0.519734
	1902	0.243669	4.08814	0.40872
	1903	0.330178	2.93392	1.25573
	1904	0.366702	2.9051	0.498728
	1905	0.675095	0.54862	1.27681
	1906	0.327925	3.55336	1.20626
	1907	0.59795	4.27173	2.59464
	1908	0.316014	2.15819	1.04765
	1909	0.410934	2.32427	1.81457
	1910	0.16635	2.44595	0.784992
	1911	0.548897	2.57338	0.166886
	1912	0.352479	0.383307	1.26141
	1913	0.474769	0.229768	0.380183
	1914	0.317913	0.10284	1.71846
	1915	0.434451	0.631124	0.920984
	1916	0.150922	0.155967	1.04771
	1917	0.538726	2.03979	4.94446
	1918	0.575727	0.169666	3.01466
	1919	0.110281	0.269761	1.3741
	1920	0.437074	1.98569	0.932787
	1921	0.279321	2.64666	1.36592
	1922	0.783145	2.0699	1.94292
	1923	0.375919	0.21016	0.731764
	1924	0.308349	3.20537	0.303138
	1925	0.39481	2.8548	4.97493
	1926	0.293105	2.25612	1.15525
	1927	0.18292	3.37431	1.66206
	1928	0.606683	-0.0211557	0.886493
	1929	0.388117	0.778675	1.6355
	1930	0.300042	3.52823	0.842763
	1931	0.258588	2.5647	1.85417
	1932	0.566184	4.22327	1.86536
	1933	0.307723	0.188464	0.524695
	1934	0.113481	3.40782	1.40286
	1935	0.4945	2.55382	0.850455
	1936	1.49259	3.85376	0.962594
	1937	0.252444	2.97799	2.33018
	1938	0.225042	2.55913	4.42458
	1939	0.648168	3.1924	1.87181
	1940	0.38683	1.06646	1.31807
	1941	0.483688	0.103042	0.85139
	1942	0.731015	2.14797	0.074642
	1943	0.164366	3.98957	1.82802
	1944	0.84682	2.51979	2.00541
	1945	0.250774	2.14867	0.0657708
	1946	0.25504	-0.00638562	1.08048
	1947	0.41312	2.95335	0.60791
	1948	0.646218	2.25223	0.698884
	1949	0.363011	2.13143	1.44449
	1950	0.126045	2.0653	2.64161
	1951	0.201141	0.970931	1.8024
	1952	0.435442	2.68215	1.13756
	1953	0.444042	2.22609	1.20242
	1954	0.487476	3.2341	0.756019
	1955	0.109214	4.61568	0.182286
	1956	0.311448	2.6654	1.37594
	1957	0.378399	0.604129	2.11576
	1958	0.793592	1.86217	0.60022
	1959	0.0952588	2.72504	0.821645
	1960	0.655045	4.03474	-8.10317e-05
	1961	0.597441	0.570319	1.37262
	1962	0.260791	2.63645	0.187151
	1963	0.359448	3.57417	1.71071
	1964	0.45982	2.75104	0.368043
	1965	0.412154	2.93443	0.921737
	1966	0.502961	3.36791	2.30488
	1967	0.600677	3.18007	2.20383
	1968	0.562907	3.53574	1.18681
	1969	0.298822	4.86169	0.81237
	1970	0.542446	0.203209	1.0943
	1971	0.291294	0.40967	0.928703
	1972	0.797268	3.57151	1.34932
	1973	0.380785	2.1484	1.0222
	1974	0.625971	0.0517487	1.16833
	1975	0.795141	1.25736	3.2685
	1976	0.453218	0.298113	1.83889
	1977	0.524548	2.53817	0.964981
	1978	0.669278	2.69272	2.51322
	1979	0.41708	4.40985	2.29023
	1980	0.696146	3.09403	2.18568
	1981	0.354889	2.88284	1.4014
	1982	0.915703	3.15123	0.200178
	1983	0.179112	4.13252	1.78854
	1984	0.474164	0.511786	1.99658
	1985	0.374246	3.0774	1.9033
	1986	0.490751	2.75259	0.17805
	1987	1.04364	0.518667	0.60032
	1988	0.263402	0.325254	1.61668
	1989	0.549595	1.19235	0.928958
	1990	1.0109	3.45967	1.00752
	1991	0.286212	0.108673	0.457969
	1992	0.228504	0.639857	2.26062
	1993	0.256815	2.86865	0.949826
	1994	0.59166	2.93411	0.726065
	1995	0.117525	3.10858	2.23319
	1996	0.200631	2.86321	4.50383
	1997	0.368729	2.53286	1.30962
	1998	0.640206	0.531312	2.1773
[truncated: 442,569+ more rows]
