# Supplementary material for: A human Angelman Syndrome class II pluripotent stem cell line with fluorescent paternal UBE3A reporter
Source: Front Cell Dev Biol. 2025 Aug 29;13:1665693. doi: 10.3389/fcell.2025.1665693 (PMC12426290; doi:10.3389/fcell.2025.1665693)
Supplement: Supplementary file 13 [file Table1.xlsx]

## Sheet: Figure 1
Figure 1C
Sample	Ct	Target	ΔCt
Parental	23.903	GAPDH
Parental	37.6417	mGL and eGFP (SRS35+SRS36)	13.7387
Reporter Clone 1	17.1348	GAPDH
Reporter Clone 1	22.1324	mGL and eGFP (SRS35+SRS36)	4.99753
Reporter Clone 2	16.9965	GAPDH
Reporter Clone 2	22.1222	mGL and eGFP (SRS35+SRS36)	5.1257
Reporter Clone 3	21.0188	GAPDH
Reporter Clone 3	24.4093	mGL and eGFP (SRS35+SRS36)	3.39054

## Sheet: Figure 3
Figure 3B						Figure 3C						Figure 3E						Figure 3F
	Normalized GFP Intensity						Normalized UBE3A Intensity					Week 9	Normalized GFP Intensity					Week 9	Normalized UBE3A Intensity
	Week 15	Week 4					Week 15	Week 4					TUJ1+	SOX2+					TUJ1+	SOX2+
Organoid 1 Cell 1	0.295441	0.867227				Organoid 1 Cell 1	0.298174	0.968022				Organoid 1 Cell 1	0.44839	0.663076				Organoid 1 Cell 1	0.451432	0.691182
Organoid 1 Cell 2	0.297458	0.340425				Organoid 1 Cell 2	0.517538	0.182425				Organoid 1 Cell 2	0.264627	0.571542				Organoid 1 Cell 2	0.25953	0.631709
Organoid 1 Cell 3	0.12687	0.492807				Organoid 1 Cell 3	0.115599	0.412366				Organoid 1 Cell 3	0.262861	0.701101				Organoid 1 Cell 3	0.400689	0.779902
Organoid 1 Cell 4	0.569862	0.831369				Organoid 1 Cell 4	0.763733	0.695862				Organoid 1 Cell 4	0.516575	0.675055				Organoid 1 Cell 4	0.60899	0.678918
Organoid 1 Cell 5	0.258472	0.693804				Organoid 1 Cell 5	0.425898	0.642206				Organoid 1 Cell 5	0.245927	0.560267				Organoid 1 Cell 5	0.0911397	0.559028
Organoid 1 Cell 6	0.293096	0.533364				Organoid 1 Cell 6	0.630418	0.317822				Organoid 1 Cell 6	0.308228	0.624256				Organoid 1 Cell 6	0.320693	0.621365
Organoid 1 Cell 7	0.197201	0.579278				Organoid 1 Cell 7	0.708753	0.485339				Organoid 1 Cell 7	0.318759	0.688222				Organoid 1 Cell 7	0.20256	0.64181
Organoid 1 Cell 8	0.108973	0.662943				Organoid 1 Cell 8	0.277371	0.581815				Organoid 1 Cell 8	0.177503	0.675483				Organoid 1 Cell 8	0.136456	0.624726
Organoid 1 Cell 9	0.159633	0.721815				Organoid 1 Cell 9	0.208134	0.719244				Organoid 1 Cell 9	0.231192	0.68222				Organoid 1 Cell 9	0.159887	0.693872
Organoid 1 Cell 10	0.234315	0.710112				Organoid 1 Cell 10	0.256865	0.556036				Organoid 1 Cell 10	0.191606	0.610047				Organoid 1 Cell 10	0.0645695	0.737336
Organoid 1 Cell 11	0.629061	0.256952				Organoid 1 Cell 11	0.660236	0.191224				Organoid 1 Cell 11	0.449718	0.56333				Organoid 1 Cell 11	0.399078	0.509501
Organoid 1 Cell 12	0.240391	0.341014				Organoid 1 Cell 12	0.201016	0.30592				Organoid 1 Cell 12	0.151909	0.4785				Organoid 1 Cell 12	0.0993531	0.495778
Organoid 1 Cell 13	0.206205	0.09501				Organoid 1 Cell 13	0.176035	0.115187				Organoid 1 Cell 13	0.173465	0.5414				Organoid 1 Cell 13	0.0385288	0.463479
Organoid 1 Cell 14	0.177963	0.485728				Organoid 1 Cell 14	0.149976	0.438122				Organoid 1 Cell 14	0.570931	0.455982				Organoid 1 Cell 14	0.500742	0.416452
Organoid 1 Cell 15	0.189714	0.368526				Organoid 1 Cell 15	0.372461	0.266167				Organoid 1 Cell 15	0.16438	0.267887				Organoid 1 Cell 15	0.0681765	0.178793
Organoid 1 Cell 16	0.122238	0.554411				Organoid 1 Cell 16	0.315916	0.50033				Organoid 1 Cell 16	0.499146	0.591097				Organoid 1 Cell 16	0.644384	0.632775
Organoid 1 Cell 17	0.27113	0.820661				Organoid 1 Cell 17	0.579648	0.841819				Organoid 1 Cell 17	0.480838	0.714458				Organoid 1 Cell 17	0.522555	0.661642
Organoid 1 Cell 18	0.109683	0.337706				Organoid 1 Cell 18	0.267897	0.269716				Organoid 1 Cell 18	0.164163	0.492469				Organoid 1 Cell 18	0.101125	0.456382
Organoid 1 Cell 19	0.327345	0.453868				Organoid 1 Cell 19	0.641341	0.413454				Organoid 1 Cell 19	0.729325	0.789434				Organoid 1 Cell 19	0.748592	0.777748
Organoid 1 Cell 20	0.102431	0.479925				Organoid 1 Cell 20	0.135531	0.396989				Organoid 1 Cell 20	0.459392	0.373138				Organoid 1 Cell 20	0.524333	0.299267
Organoid 1 Cell 21	0.253368	0.317365				Organoid 1 Cell 21	0.337055	0.262684				Organoid 1 Cell 21	0.71677	0.95656				Organoid 1 Cell 21	0.71602	0.84992
Organoid 1 Cell 22	0.32235	0.259168				Organoid 1 Cell 22	0.421284	0.246087				Organoid 1 Cell 22	0.674917	0.794076				Organoid 1 Cell 22	0.720432	0.776819
Organoid 1 Cell 23	0.552428	0.755925				Organoid 1 Cell 23	0.722551	0.613738				Organoid 1 Cell 23	0.416198	0.635395				Organoid 1 Cell 23	0.414068	0.488668
Organoid 1 Cell 24	0.377007	0.437162				Organoid 1 Cell 24	0.587012	0.385236				Organoid 1 Cell 24	0.746517	0.764391				Organoid 1 Cell 24	0.70828	0.626309
Organoid 1 Cell 25	0.327993	0.817567				Organoid 1 Cell 25	0.335603	0.625965				Organoid 1 Cell 25	0.406943	0.538495				Organoid 1 Cell 25	0.41165	0.50714
Organoid 1 Cell 26	0.385127	0.531023				Organoid 1 Cell 26	0.576331	0.42876				Organoid 1 Cell 26	0.676106	0.516754				Organoid 1 Cell 26	0.775873	0.525594
Organoid 1 Cell 27	0.488344	0.621144				Organoid 1 Cell 27	0.566008	0.547175				Organoid 1 Cell 27	0.504426	0.551475				Organoid 1 Cell 27	0.514384	0.515137
Organoid 1 Cell 28	0.342694	0.724988				Organoid 1 Cell 28	0.314787	0.604885				Organoid 1 Cell 28	0.551538	0.616866				Organoid 1 Cell 28	0.633374	0.541886
Organoid 1 Cell 29	0.287472	0.637705				Organoid 1 Cell 29	0.402538	0.460709				Organoid 1 Cell 29	0.623814	0.528351				Organoid 1 Cell 29	0.668539	0.526126
Organoid 1 Cell 30	0.54041	0.389499				Organoid 1 Cell 30	0.522897	0.335984				Organoid 1 Cell 30	0.610999	0.564155				Organoid 1 Cell 30	0.504366	0.454629
Organoid 1 Cell 31	0.577606	0.0461499				Organoid 1 Cell 31	0.655884	0.0375594				Organoid 1 Cell 31	0.38573	0.540826				Organoid 1 Cell 31	0.353852	0.448436
Organoid 1 Cell 32	0.422208	0.596392				Organoid 1 Cell 32	0.463568	0.558249				Organoid 1 Cell 32	0.779948	0.473792				Organoid 1 Cell 32	0.751376	0.449992
Organoid 1 Cell 33	0.336021	0.184821				Organoid 1 Cell 33	0.379985	0.25627				Organoid 1 Cell 33	0.732368	0.328064				Organoid 1 Cell 33	0.697269	0.252297
Organoid 1 Cell 34	0.266463	0.169909				Organoid 1 Cell 34	0.339308	0.163995				Organoid 1 Cell 34	0.263961	0.340892				Organoid 1 Cell 34	0.100161	0.252587
Organoid 1 Cell 35	0.22041	0.696245				Organoid 1 Cell 35	0.210765	0.621746				Organoid 1 Cell 35	0.418257	0.383697				Organoid 1 Cell 35	0.254841	0.287809
Organoid 1 Cell 36	0.338938	0.113522				Organoid 1 Cell 36	0.350051	0.131115				Organoid 1 Cell 36	0.731395	0.37791				Organoid 1 Cell 36	0.652228	0.295644
Organoid 1 Cell 37	0.529935	0.130016				Organoid 1 Cell 37	0.612501	0.170171				Organoid 1 Cell 37	0.571961	0.600603				Organoid 1 Cell 37	0.491229	0.519679
Organoid 1 Cell 38	0.38699	0.159393				Organoid 1 Cell 38	0.525394	0.173175				Organoid 1 Cell 38	0.897155	0.371634				Organoid 1 Cell 38	0.99781	0.28953
Organoid 1 Cell 39	0.243477	0.534198				Organoid 1 Cell 39	0.365952	0.458774				Organoid 1 Cell 39	0.646068	0.477585				Organoid 1 Cell 39	0.688888	0.398353
Organoid 1 Cell 40	0.363675	0.719183				Organoid 1 Cell 40	0.537537	0.69504				Organoid 1 Cell 40	0.557727	0.402803				Organoid 1 Cell 40	0.634033	0.395415
Organoid 1 Cell 41	0.497486	0.509062				Organoid 1 Cell 41	0.662498	0.530621				Organoid 1 Cell 41	0.553771	0.477643				Organoid 1 Cell 41	0.575313	0.444782
Organoid 1 Cell 42	0.413768	0.45355				Organoid 1 Cell 42	0.617961	0.433066				Organoid 1 Cell 42	0.335731	0.654653				Organoid 1 Cell 42	0.279512	0.637315
Organoid 1 Cell 43	0.589985	0.362555				Organoid 1 Cell 43	0.790591	0.240932				Organoid 1 Cell 43	0.453871	0.418249				Organoid 1 Cell 43	0.440112	0.446838
Organoid 1 Cell 44	0.299135	0.0177734				Organoid 1 Cell 44	0.310978	0.0273484				Organoid 1 Cell 44	0.811067	0.477831				Organoid 1 Cell 44	0.825759	0.470868
Organoid 1 Cell 45	0.419349	0.0869669				Organoid 1 Cell 45	0.619897	0.0715982				Organoid 1 Cell 45	0.41234	0.448589				Organoid 1 Cell 45	0.431749	0.452996
Organoid 1 Cell 46	0.543056	0.283297				Organoid 1 Cell 46	0.66293	0.111293				Organoid 1 Cell 46	0.312085	0.610336				Organoid 1 Cell 46	0.221183	0.636577
Organoid 1 Cell 47	0.329343	0.19153				Organoid 1 Cell 47	0.288502	0.210446				Organoid 1 Cell 47	0.476935	0.385214				Organoid 1 Cell 47	0.531369	0.390851
Organoid 1 Cell 48	0.271764	0.26276				Organoid 1 Cell 48	0.191256	0.253782				Organoid 1 Cell 48	0.580853	0.54086				Organoid 1 Cell 48	0.760256	0.465529
Organoid 1 Cell 49	0.181234	0.883289				Organoid 1 Cell 49	0.15332	0.814778				Organoid 1 Cell 49	0.385648	0.382808				Organoid 1 Cell 49	0.42763	0.363599
Organoid 1 Cell 50	0.206458	0.451832				Organoid 1 Cell 50	0.223551	0.388717				Organoid 1 Cell 50	0.37811	0.382851				Organoid 1 Cell 50	0.322988	0.373129
Organoid 1 Cell 51	0.234197	0.657848				Organoid 1 Cell 51	0.286628	0.680329				Organoid 1 Cell 51	0.102084	0.428229				Organoid 1 Cell 51	0.0550672	0.451277
Organoid 1 Cell 52	0.0881183	0.219191				Organoid 1 Cell 52	0.119954	0.157709				Organoid 1 Cell 52	0.597469	0.412293				Organoid 1 Cell 52	0.623097	0.369508
Organoid 1 Cell 53	0.056004	0.548732				Organoid 1 Cell 53	0.128343	0.54383				Organoid 1 Cell 53	0.337709	0.329423				Organoid 1 Cell 53	0.285367	0.288285
Organoid 1 Cell 54	0.271743	0.233544				Organoid 1 Cell 54	0.422311	0.130968				Organoid 1 Cell 54	0.44935	0.494788				Organoid 1 Cell 54	0.469194	0.446492
Organoid 1 Cell 55	0.0961193	0.196201				Organoid 1 Cell 55	0.292793	0.104487				Organoid 1 Cell 55	0.272949	0.562401				Organoid 1 Cell 55	0.249164	0.517794
Organoid 1 Cell 56	0.37574	0.213268				Organoid 1 Cell 56	0.607776	0.154155				Organoid 1 Cell 56	0.542232	0.564252				Organoid 1 Cell 56	0.61842	0.491595
Organoid 1 Cell 57	0.397638	0.41601				Organoid 1 Cell 57	0.335136	0.436169				Organoid 1 Cell 57	0.571568	0.48192				Organoid 1 Cell 57	0.528259	0.449274
Organoid 1 Cell 58	0.173895	0.484704				Organoid 1 Cell 58	0.100196	0.279278				Organoid 1 Cell 58	0.607973	0.736593				Organoid 1 Cell 58	0.653582	0.610918
Organoid 1 Cell 59	0.209968	0.431202				Organoid 1 Cell 59	0.090197	0.377809				Organoid 1 Cell 59	0.516988	0.60849				Organoid 1 Cell 59	0.607482	0.545584
Organoid 1 Cell 60	0.266821	0.346173				Organoid 1 Cell 60	0.352919	0.321848				Organoid 1 Cell 60	0.447065	0.364039				Organoid 1 Cell 60	0.427945	0.300334
Organoid 2 Cell 1	0.349668	0.353114				Organoid 2 Cell 1	0.235736	0.379031				Organoid 2 Cell 1	0.190868	0.469179				Organoid 2 Cell 1	0.172538	0.612083
Organoid 2 Cell 2	0.246902	0.42947				Organoid 2 Cell 2	0.321851	0.446357				Organoid 2 Cell 2	0.41118	0.445962				Organoid 2 Cell 2	0.537888	0.572783
Organoid 2 Cell 3	0.192336	0.318614				Organoid 2 Cell 3	0.121912	0.351922				Organoid 2 Cell 3	0.385525	0.519685				Organoid 2 Cell 3	0.486608	0.602646
Organoid 2 Cell 4	0.156202	0.772922				Organoid 2 Cell 4	0.0445535	0.88052				Organoid 2 Cell 4	0.157483	0.466968				Organoid 2 Cell 4	0.0993361	0.601634
Organoid 2 Cell 5	0.220844	0.605014				Organoid 2 Cell 5	0.111734	0.679409				Organoid 2 Cell 5	0.380127	0.400789				Organoid 2 Cell 5	0.438053	0.479973
Organoid 2 Cell 6	0.185231	0.534273				Organoid 2 Cell 6	0.229441	0.78456				Organoid 2 Cell 6	0.128158	0.327905				Organoid 2 Cell 6	0.102598	0.190615
Organoid 2 Cell 7	0.2414	0.643114				Organoid 2 Cell 7	0.43198	0.753126				Organoid 2 Cell 7	0.288558	0.440701				Organoid 2 Cell 7	0.339777	0.359496
Organoid 2 Cell 8	0.500014	0.64965				Organoid 2 Cell 8	0.463442	0.944602				Organoid 2 Cell 8	0.480823	0.454321				Organoid 2 Cell 8	0.484731	0.515508
Organoid 2 Cell 9	0.336754	0.772185				Organoid 2 Cell 9	0.26511	0.722738				Organoid 2 Cell 9	0.2804	0.364263				Organoid 2 Cell 9	0.318842	0.407629
Organoid 2 Cell 10	0.214375	0.655784				Organoid 2 Cell 10	0.0939344	0.740664				Organoid 2 Cell 10	0.231791	0.381596				Organoid 2 Cell 10	0.220912	0.329532
Organoid 2 Cell 11	0.379997	0.700056				Organoid 2 Cell 11	0.230536	0.623792				Organoid 2 Cell 11	0.0600231	0.395144				Organoid 2 Cell 11	0.0166989	0.316608
Organoid 2 Cell 12	0.385081	0.842968				Organoid 2 Cell 12	0.43638	0.769445				Organoid 2 Cell 12	0.146062	0.436836				Organoid 2 Cell 12	0.194094	0.383144
Organoid 2 Cell 13	0.314355	0.724362				Organoid 2 Cell 13	0.255934	0.777961				Organoid 2 Cell 13	0.154025	0.409123				Organoid 2 Cell 13	0.204058	0.31068
Organoid 2 Cell 14	0.538567	0.430305				Organoid 2 Cell 14	0.470326	0.580367				Organoid 2 Cell 14	0.219763	0.311496				Organoid 2 Cell 14	0.236835	0.274768
Organoid 2 Cell 15	0.797572	0.916576				Organoid 2 Cell 15	0.726034	0.92644				Organoid 2 Cell 15	0.265935	0.438721				Organoid 2 Cell 15	0.407462	0.391161
Organoid 2 Cell 16	0.177495	0.636412				Organoid 2 Cell 16	0.181603	0.698303				Organoid 2 Cell 16	0.251924	0.525766				Organoid 2 Cell 16	0.400006	0.385197
Organoid 2 Cell 17	0.159968	0.586111				Organoid 2 Cell 17	0.051813	0.636518				Organoid 2 Cell 17	0.0850004	0.487951				Organoid 2 Cell 17	0.129279	0.343627
Organoid 2 Cell 18	0.21753	0.344152				Organoid 2 Cell 18	0.202235	0.320419				Organoid 2 Cell 18	0.129108	0.246566				Organoid 2 Cell 18	0.259525	0.208597
Organoid 2 Cell 19	0.215973	0.449197				Organoid 2 Cell 19	0.138272	0.520798				Organoid 2 Cell 19	0.263241	0.540169				Organoid 2 Cell 19	0.4954	0.450711
Organoid 2 Cell 20	0.131547	0.577274				Organoid 2 Cell 20	0.071781	0.643795				Organoid 2 Cell 20	0.284837	0.477658				Organoid 2 Cell 20	0.484333	0.545693
Organoid 2 Cell 21	0.602121	0.164687				Organoid 2 Cell 21	0.554579	0.140193				Organoid 2 Cell 21	0.280717	0.388226				Organoid 2 Cell 21	0.16179	0.428609
Organoid 2 Cell 22	0.290934	0.376894				Organoid 2 Cell 22	0.347782	0.327358				Organoid 2 Cell 22	0.411598	0.393401				Organoid 2 Cell 22	0.216434	0.43259
Organoid 2 Cell 23	0.415684	0.388646				Organoid 2 Cell 23	0.495588	0.338327				Organoid 2 Cell 23	0.462665	0.371093				Organoid 2 Cell 23	0.510947	0.384555
Organoid 2 Cell 24	0.470601	0.628813				Organoid 2 Cell 24	0.48632	0.566303				Organoid 2 Cell 24	0.80972	0.365228				Organoid 2 Cell 24	0.772604	0.340179
Organoid 2 Cell 25	0.187159	0.588679				Organoid 2 Cell 25	0.216155	0.431321				Organoid 2 Cell 25	0.676585	0.344954				Organoid 2 Cell 25	0.460379	0.346641
Organoid 2 Cell 26	0.407623	0.609609				Organoid 2 Cell 26	0.580608	0.669603				Organoid 2 Cell 26	0.421343	0.44955				Organoid 2 Cell 26	0.396514	0.473801
Organoid 2 Cell 27	0.0961599	0.679536				Organoid 2 Cell 27	0.286308	0.676448				Organoid 2 Cell 27	0.474599	0.402981				Organoid 2 Cell 27	0.43563	0.415946
Organoid 2 Cell 28	0.166133	0.549844				Organoid 2 Cell 28	0.488894	0.53188				Organoid 2 Cell 28	0.542334	0.395092				Organoid 2 Cell 28	0.625814	0.40624
Organoid 2 Cell 29	0.17887	0.487492				Organoid 2 Cell 29	0.263493	0.427568				Organoid 2 Cell 29	0.621294	0.424769				Organoid 2 Cell 29	0.752813	0.430465
Organoid 2 Cell 30	0.118096	0.564703				Organoid 2 Cell 30	0.00604283	0.620695				Organoid 2 Cell 30	0.428823	0.400829				Organoid 2 Cell 30	0.387552	0.307489
Organoid 2 Cell 31	0.253961	0.599174				Organoid 2 Cell 31	0.211614	0.678432				Organoid 2 Cell 31	0.390418	0.462938				Organoid 2 Cell 31	0.354189	0.454329
Organoid 2 Cell 32	0.251995	0.66833				Organoid 2 Cell 32	0.199751	0.685694				Organoid 2 Cell 32	0.70885	0.383735				Organoid 2 Cell 32	0.63019	0.387968
Organoid 2 Cell 33	0.268324	0.684487				Organoid 2 Cell 33	0.161051	0.66574				Organoid 2 Cell 33	0.16639	0.406286				Organoid 2 Cell 33	0.115766	0.368873
Organoid 2 Cell 34	0.417067	0.626051				Organoid 2 Cell 34	0.398233	0.648734				Organoid 2 Cell 34	0.437179	0.561097				Organoid 2 Cell 34	0.404179	0.507305
Organoid 2 Cell 35	0.380335	0.775678				Organoid 2 Cell 35	0.381277	0.858298				Organoid 2 Cell 35	0.435684	0.351459				Organoid 2 Cell 35	0.574073	0.30847
Organoid 2 Cell 36	0.411403	0.372419				Organoid 2 Cell 36	0.31522	0.430382				Organoid 2 Cell 36	0.617683	0.372185				Organoid 2 Cell 36	0.553426	0.338754
Organoid 2 Cell 37	0.066674	0.357261				Organoid 2 Cell 37	0.0482075	0.436869				Organoid 2 Cell 37	0.565774	0.253404				Organoid 2 Cell 37	0.502372	0.227232
Organoid 2 Cell 38	0.125253	0.348113				Organoid 2 Cell 38	0.242806	0.273238				Organoid 2 Cell 38	0.632097	0.431914				Organoid 2 Cell 38	0.816428	0.369615
Organoid 2 Cell 39	0.496963	0.562449				Organoid 2 Cell 39	0.297695	0.681963				Organoid 2 Cell 39	0.458363	0.352807				Organoid 2 Cell 39	0.412524	0.34907
Organoid 2 Cell 40	0.239281	0.75698				Organoid 2 Cell 40	0.372251	0.664733				Organoid 2 Cell 40	0.318854	0.363282				Organoid 2 Cell 40	0.242073	0.323329
Organoid 2 Cell 41	0.334219	0.344994				Organoid 2 Cell 41	0.692539	0.276286				Organoid 2 Cell 41	0.304269	0.757836				Organoid 2 Cell 41	0.441906	0.645395
Organoid 2 Cell 42	0.267846	0.148721				Organoid 2 Cell 42	0.390404	0.141935				Organoid 2 Cell 42	0.192714	0.344309				Organoid 2 Cell 42	0.134216	0.286254
Organoid 2 Cell 43	0.216096	0.722509				Organoid 2 Cell 43	0.463745	0.632584				Organoid 2 Cell 43	0.448237	0.422126				Organoid 2 Cell 43	0.412904	0.313964
Organoid 2 Cell 44	0.13309	0.590858				Organoid 2 Cell 44	0.133553	0.51949				Organoid 2 Cell 44	0.266021	0.557367				Organoid 2 Cell 44	0.308982	0.516324
Organoid 2 Cell 45	0.323215	0.480399				Organoid 2 Cell 45	0.389171	0.429639				Organoid 2 Cell 45	0.34144	0.389879				Organoid 2 Cell 45	0.513227	0.319257
Organoid 2 Cell 46	0.264818	0.4048				Organoid 2 Cell 46	0.34899	0.384264				Organoid 2 Cell 46	0.495756	0.520923				Organoid 2 Cell 46	0.571416	0.379268
Organoid 2 Cell 47	0.268708	0.678919				Organoid 2 Cell 47	0.552494	0.547709				Organoid 2 Cell 47	0.273202	0.555735				Organoid 2 Cell 47	0.292801	0.487571
Organoid 2 Cell 48	0.131036	0.39955				Organoid 2 Cell 48	0.0642109	0.335277				Organoid 2 Cell 48	0.529431	0.604985				Organoid 2 Cell 48	0.4554	0.475005
Organoid 2 Cell 49	0.12845	0.373552				Organoid 2 Cell 49	0.0274532	0.385769				Organoid 2 Cell 49	0.464017	0.849299				Organoid 2 Cell 49	0.551282	0.665446
Organoid 2 Cell 50	0.287217	0.569248				Organoid 2 Cell 50	0.332827	0.540851				Organoid 2 Cell 50	0.444138	0.471175				Organoid 2 Cell 50	0.455029	0.415924
Organoid 2 Cell 51	0.346695	0.84814				Organoid 2 Cell 51	0.505429	0.799284				Organoid 2 Cell 51	0.197057	0.466958				Organoid 2 Cell 51	0.164847	0.315789
Organoid 2 Cell 52	0.286348	0.539987				Organoid 2 Cell 52	0.253793	0.436228				Organoid 2 Cell 52	0.209547	0.38542				Organoid 2 Cell 52	0.10009	0.243707
Organoid 2 Cell 53	0.205034	0.282791				Organoid 2 Cell 53	0.109399	0.190246				Organoid 2 Cell 53	0.405306	0.406336				Organoid 2 Cell 53	0.380742	0.320404
Organoid 2 Cell 54	0.427529	0.437806				Organoid 2 Cell 54	0.432357	0.414033				Organoid 2 Cell 54	0.405542	0.333369				Organoid 2 Cell 54	0.601364	0.279298
Organoid 2 Cell 55	0.0873918	0.50809				Organoid 2 Cell 55	0.114992	0.42857				Organoid 2 Cell 55	0.496777	0.530018				Organoid 2 Cell 55	0.523803	0.410421
Organoid 2 Cell 56	0.475246	0.709188				Organoid 2 Cell 56	0.484708	0.712623				Organoid 2 Cell 56	0.478563	0.539493				Organoid 2 Cell 56	0.576756	0.398818
Organoid 2 Cell 57	0.504105	0.464907				Organoid 2 Cell 57	0.549716	0.531343				Organoid 2 Cell 57	0.362952	0.471687				Organoid 2 Cell 57	0.383661	0.353705
Organoid 2 Cell 58	0.439529	0.27283				Organoid 2 Cell 58	0.500206	0.220368				Organoid 2 Cell 58	0.19935	0.497489				Organoid 2 Cell 58	0.137612	0.3819
Organoid 2 Cell 59	0.549731	0.469154				Organoid 2 Cell 59	0.629413	0.416535				Organoid 2 Cell 59	0.440578	0.614171				Organoid 2 Cell 59	0.44416	0.465325
Organoid 2 Cell 60	0.272634	0.463758				Organoid 2 Cell 60	0.183911	0.449953				Organoid 2 Cell 60	0.512374	0.588796				Organoid 2 Cell 60	0.616378	0.467667
Organoid 3 Cell 1	0.513105	0.238714				Organoid 3 Cell 1	0.284463	0.13998				Organoid 3 Cell 1	0.293149	0.465422				Organoid 3 Cell 1	0.401856	0.47056
Organoid 3 Cell 2	0.198131	0.238607				Organoid 3 Cell 2	0.18412	0.142296				Organoid 3 Cell 2	0.376489	0.577946				Organoid 3 Cell 2	0.455664	0.652142
Organoid 3 Cell 3	0.229008	0.293037				Organoid 3 Cell 3	0.214956	0.182232				Organoid 3 Cell 3	0.571598	0.555732				Organoid 3 Cell 3	0.834983	0.691266
Organoid 3 Cell 4	0.918301	0.437777				Organoid 3 Cell 4	0.786395	0.288206				Organoid 3 Cell 4	0.659489	0.492367				Organoid 3 Cell 4	0.634229	0.540037
Organoid 3 Cell 5	0.123888	0.713599				Organoid 3 Cell 5	0.0633723	0.599164				Organoid 3 Cell 5	0.317614	0.523552				Organoid 3 Cell 5	0.419942	0.573067
Organoid 3 Cell 6	0.123807	0.640998				Organoid 3 Cell 6	0.084892	0.573908				Organoid 3 Cell 6	0.588529	0.631738				Organoid 3 Cell 6	0.553744	0.709441
Organoid 3 Cell 7	0.25424	0.558398				Organoid 3 Cell 7	0.151338	0.447279				Organoid 3 Cell 7	0.744648	0.604856				Organoid 3 Cell 7	0.86521	0.590329
Organoid 3 Cell 8	0.184301	0.6227				Organoid 3 Cell 8	0.0274229	0.46289				Organoid 3 Cell 8	0.644553	0.497776				Organoid 3 Cell 8	0.687951	0.527358
Organoid 3 Cell 9	0.457996	0.427138				Organoid 3 Cell 9	0.393128	0.32044				Organoid 3 Cell 9	0.42185	0.706783				Organoid 3 Cell 9	0.423817	0.731963
Organoid 3 Cell 10	0.714621	0.345461				Organoid 3 Cell 10	0.604101	0.273233				Organoid 3 Cell 10	0.319148	0.471544				Organoid 3 Cell 10	0.529115	0.645882
Organoid 3 Cell 11	0.113306	0.351151				Organoid 3 Cell 11	0.0972753	0.275316				Organoid 3 Cell 11	0.302492	0.721537				Organoid 3 Cell 11	0.415069	0.645286
Organoid 3 Cell 12	0.196913	0.593281				Organoid 3 Cell 12	0.142211	0.467823				Organoid 3 Cell 12	0.237082	0.534314				Organoid 3 Cell 12	0.363006	0.532465
Organoid 3 Cell 13	0.288413	0.722715				Organoid 3 Cell 13	0.197765	0.751536				Organoid 3 Cell 13	0.417888	0.654535				Organoid 3 Cell 13	0.590456	0.716709
Organoid 3 Cell 14	0.0497533	0.516617				Organoid 3 Cell 14	0.0354124	0.462357				Organoid 3 Cell 14	0.659897	0.522233				Organoid 3 Cell 14	0.807089	0.512912
Organoid 3 Cell 15	0.245437	0.473602				Organoid 3 Cell 15	0.243639	0.489327				Organoid 3 Cell 15	0.145919	0.526378				Organoid 3 Cell 15	0.221478	0.639826
Organoid 3 Cell 16	0.470271	0.57414				Organoid 3 Cell 16	0.456981	0.585863				Organoid 3 Cell 16	0.393531	0.682088				Organoid 3 Cell 16	0.418392	0.821507
Organoid 3 Cell 17	0.35289	0.369266				Organoid 3 Cell 17	0.266444	0.414812				Organoid 3 Cell 17	0.533077	0.348719				Organoid 3 Cell 17	0.705463	0.3439
Organoid 3 Cell 18	0.171355	0.466928				Organoid 3 Cell 18	0.0896951	0.538698				Organoid 3 Cell 18	0.696556	0.305212				Organoid 3 Cell 18	0.698366	0.246779
Organoid 3 Cell 19	0.22808	0.401492				Organoid 3 Cell 19	0.232479	0.298215				Organoid 3 Cell 19	0.217979	0.36545				Organoid 3 Cell 19	0.303454	0.393251
Organoid 3 Cell 20	0.282949	0.910545				Organoid 3 Cell 20	0.287685	0.720008				Organoid 3 Cell 20	0.199268	0.643857				Organoid 3 Cell 20	0.267499	0.845316
Organoid 3 Cell 21	0.375318	0.606399				Organoid 3 Cell 21	0.328075	0.626506				Organoid 3 Cell 21	0.432929	0.19911				Organoid 3 Cell 21	0.367782	0.241957
Organoid 3 Cell 22	0.0720753	0.399525				Organoid 3 Cell 22	0.193826	0.481799				Organoid 3 Cell 22	0.680943	0.343825				Organoid 3 Cell 22	0.602738	0.474477
Organoid 3 Cell 23	0.0635176	0.416667				Organoid 3 Cell 23	0.165305	0.485978				Organoid 3 Cell 23	0.375484	0.292533				Organoid 3 Cell 23	0.397883	0.402636
Organoid 3 Cell 24	0.195712	0.374136				Organoid 3 Cell 24	0.300402	0.392231				Organoid 3 Cell 24	0.494703	0.516469				Organoid 3 Cell 24	0.457233	0.605562
Organoid 3 Cell 25	0.163685	0.330367				Organoid 3 Cell 25	0.18814	0.464563				Organoid 3 Cell 25	0.266488	0.453538				Organoid 3 Cell 25	0.185402	0.584501
Organoid 3 Cell 26	0.0413566	0.60004				Organoid 3 Cell 26	0.181177	0.68644				Organoid 3 Cell 26	0.636568	0.684464				Organoid 3 Cell 26	0.59572	0.809002
Organoid 3 Cell 27	0.326017	0.288666				Organoid 3 Cell 27	0.375898	0.382946				Organoid 3 Cell 27	0.401959	0.38476				Organoid 3 Cell 27	0.480982	0.43448
Organoid 3 Cell 28	0.405025	0.487243				Organoid 3 Cell 28	0.362958	0.504013				Organoid 3 Cell 28	0.389837	0.436898				Organoid 3 Cell 28	0.341017	0.546147
Organoid 3 Cell 29	0.173895	0.634022				Organoid 3 Cell 29	0.13574	0.579215				Organoid 3 Cell 29	0.530368	0.358802				Organoid 3 Cell 29	0.635672	0.468854
Organoid 3 Cell 30	0.522278	0.458727				Organoid 3 Cell 30	0.654406	0.458957				Organoid 3 Cell 30	0.719147	0.336846				Organoid 3 Cell 30	0.694505	0.447568
Organoid 3 Cell 31	0.432691	0.50738				Organoid 3 Cell 31	0.394875	0.560861				Organoid 3 Cell 31	0.286681	0.364115				Organoid 3 Cell 31	0.16385	0.489075
Organoid 3 Cell 32	0.463783	0.421791				Organoid 3 Cell 32	0.527663	0.478019				Organoid 3 Cell 32	0.361527	0.409733				Organoid 3 Cell 32	0.28906	0.574661
Organoid 3 Cell 33	0.431031	0.418855				Organoid 3 Cell 33	0.278808	0.452525				Organoid 3 Cell 33	0.752013	0.447129				Organoid 3 Cell 33	0.727735	0.664769
Organoid 3 Cell 34	0.245952	0.346783				Organoid 3 Cell 34	0.249162	0.333261				Organoid 3 Cell 34	0.644001	0.296116				Organoid 3 Cell 34	0.677167	0.398935
Organoid 3 Cell 35	0.441831	0.242867				Organoid 3 Cell 35	0.558733	0.216192				Organoid 3 Cell 35	0.224496	0.326533				Organoid 3 Cell 35	0.0435684	0.50404
Organoid 3 Cell 36	0.0669908	0.254083				Organoid 3 Cell 36	0.184532	0.374832				Organoid 3 Cell 36	0.588269	0.190916				Organoid 3 Cell 36	0.667487	0.264208
Organoid 3 Cell 37	0.0876849	0.653247				Organoid 3 Cell 37	0.152086	0.527723				Organoid 3 Cell 37	0.457083	0.661233				Organoid 3 Cell 37	0.490221	0.767297
Organoid 3 Cell 38	0.0489598	0.331587				Organoid 3 Cell 38	0.108057	0.365806				Organoid 3 Cell 38	0.251998	0.419202				Organoid 3 Cell 38	0.215757	0.552007
Organoid 3 Cell 39	0.0847981	0.233621				Organoid 3 Cell 39	0.181586	0.263678				Organoid 3 Cell 39	0.17615	0.469121				Organoid 3 Cell 39	0.13355	0.580232
Organoid 3 Cell 40	0.158375	0.25955				Organoid 3 Cell 40	0.278072	0.364601				Organoid 3 Cell 40	0.442802	0.322527				Organoid 3 Cell 40	0.402054	0.436802
Organoid 3 Cell 41	0.2486	0.442441				Organoid 3 Cell 41	0.334603	0.365641				Organoid 3 Cell 41	0.361052	0.413101				Organoid 3 Cell 41	0.426247	0.510347
Organoid 3 Cell 42	0.165153	0.266917				Organoid 3 Cell 42	0.325107	0.226742				Organoid 3 Cell 42	0.488455	0.328185				Organoid 3 Cell 42	0.456188	0.478649
Organoid 3 Cell 43	0.0711476	0.296182				Organoid 3 Cell 43	0.280223	0.266473				Organoid 3 Cell 43	0.311039	0.531767				Organoid 3 Cell 43	0.331267	0.726604
Organoid 3 Cell 44	0.342253	0.552102				Organoid 3 Cell 44	0.707353	0.484652				Organoid 3 Cell 44	0.359809	0.624721				Organoid 3 Cell 44	0.304722	0.627056
Organoid 3 Cell 45	0.306906	0.786617				Organoid 3 Cell 45	0.44287	0.802332				Organoid 3 Cell 45	0.305491	0.528013				Organoid 3 Cell 45	0.339379	0.612323
Organoid 3 Cell 46	0.217143	0.70073				Organoid 3 Cell 46	0.465201	0.585112				Organoid 3 Cell 46	0.456897	0.311387				Organoid 3 Cell 46	0.415176	0.409227
Organoid 3 Cell 47	0.364722	0.758911				Organoid 3 Cell 47	0.610807	0.757906				Organoid 3 Cell 47	0.209327	0.471063				Organoid 3 Cell 47	0.164694	0.612066
Organoid 3 Cell 48	0.266983	0.795206				Organoid 3 Cell 48	0.439456	0.812495				Organoid 3 Cell 48	0.505521	0.564557				Organoid 3 Cell 48	0.421298	0.76315
Organoid 3 Cell 49	0.33359	0.479286				Organoid 3 Cell 49	0.715439	0.396237				Organoid 3 Cell 49	0.686658	0.356033				Organoid 3 Cell 49	0.646228	0.499037
Organoid 3 Cell 50	0.596963	0.479769				Organoid 3 Cell 50	0.772712	0.367162				Organoid 3 Cell 50	0.799942	0.207452				Organoid 3 Cell 50	0.854423	0.316763
Organoid 3 Cell 51	0.293068	0.780345				Organoid 3 Cell 51	0.609505	0.67169				Organoid 3 Cell 51	0.600813	0.468958				Organoid 3 Cell 51	0.520653	0.595693
Organoid 3 Cell 52	0.390073	0.60615				Organoid 3 Cell 52	0.827509	0.599165				Organoid 3 Cell 52	0.447934	0.0959958				Organoid 3 Cell 52	0.442656	0.16294
Organoid 3 Cell 53	0.444407	0.30928				Organoid 3 Cell 53	0.611196	0.2931				Organoid 3 Cell 53	0.422992	0.411443				Organoid 3 Cell 53	0.401498	0.515847
Organoid 3 Cell 54	0.663171	0.562038				Organoid 3 Cell 54	0.731035	0.525631				Organoid 3 Cell 54	0.220353	0.334436				Organoid 3 Cell 54	0.179498	0.402746
Organoid 3 Cell 55	0.424975	0.441919				Organoid 3 Cell 55	0.542628	0.500097				Organoid 3 Cell 55	0.194079	0.139274				Organoid 3 Cell 55	0.206864	0.182253
Organoid 3 Cell 56	0.535054	0.644824				Organoid 3 Cell 56	0.636411	0.733111				Organoid 3 Cell 56	0.533493	0.237592				Organoid 3 Cell 56	0.52094	0.295782
Organoid 3 Cell 57	0.461121	0.505174				Organoid 3 Cell 57	0.512369	0.537504				Organoid 3 Cell 57	0.60117	0.312664				Organoid 3 Cell 57	0.620031	0.399651
Organoid 3 Cell 58	0.640009	0.580245				Organoid 3 Cell 58	0.576281	0.596431				Organoid 3 Cell 58	0.495958	0.526042				Organoid 3 Cell 58	0.551191	0.561706
Organoid 3 Cell 59	0.89109	0.617812				Organoid 3 Cell 59	0.619535	0.695832				Organoid 3 Cell 59	0.522783	0.623153				Organoid 3 Cell 59	0.582373	0.766255
Organoid 3 Cell 60	0.164845	0.653536				Organoid 3 Cell 60	0.438833	0.590159				Organoid 3 Cell 60	0.403799	0.741908				Organoid 3 Cell 60	0.378072	0.767986
Statistical Analysis						Statistical Analysis						Statistical Analysis						Statistical Analysis
t-Test: Two-Sample Assuming Unequal Variances						t-Test: Two-Sample Assuming Unequal Variances						t-Test: Two-Sample Assuming Unequal Variances						t-Test: Two-Sample Assuming Unequal Variances
	Week 15 GFP	Week 4 GFP					Week 15 UBE3A	Week 4 UBE3A					Week 9 GFP _ TUJ1	Week 9 GFP - SOX2					Week 9 UBE3A-TUJ1	Week 9 UBE3A - SOX2
Mean	0.304981	0.492115				Mean	0.359041	0.468418				Mean	0.426513	0.477454				Mean	0.43731	0.480086
Variance	0.0271486	0.0374127				Variance	0.0401421	0.0414363				Variance	0.0319084	0.0193387				Variance	0.0422843	0.0230047
Observations	180	180				Observations	180	180				Observations	180	180				Observations	180	180
Hypothesized Mean Difference	0					Hypothesized Mean Difference	0					Hypothesized Mean Difference	0					Hypothesized Mean Difference	0
df	349					df	358					df	338					df	329
t Stat	-9.88101					t Stat	-5.13777					t Stat	-3.01906					t Stat	-2.24604
P(T<=t) one-tail	9.15042e-21					P(T<=t) one-tail	2.28945e-07					P(T<=t) one-tail	0.0013642					P(T<=t) one-tail	0.0126823
t Critical one-tail	1.64923					t Critical one-tail	1.64912					t Critical one-tail	1.64937					t Critical one-tail	1.6495
P(T<=t) two-tail	1.83008e-20					P(T<=t) two-tail	4.5789e-07					P(T<=t) two-tail	0.0027284					P(T<=t) two-tail	0.0253646
t Critical two-tail	1.96678					t Critical two-tail	1.96661					t Critical two-tail	1.96701					t Critical two-tail	1.9672

## Sheet: Figure 6
Figure 6
	H9UBE3Am-/p-	Reporter	Parental
Replicate 1	0.614099	0.976734	2.92244
Replicate 2	0.563828	1.0817	3.19395
Repicate 3	0.728977	0.885476	3.36189
Average	0.635635	0.981302	3.15942
Standard Deviation	0.0846544	0.0981907	0.221749
n	3	3	3
95% Confidence Interval	0.0957937	0.111111	0.250929
Statistical Analysis
Anova: Single Factor
SUMMARY
Groups	Count	Sum	Average	Variance
H9UBE3Am-/p-	3	1.9069	0.635635	0.00716637
Reporter	3	2.94391	0.981302	0.00964142
Parental	3	9.47827	3.15942	0.0491728
ANOVA
Source of Variation	SS	df	MS	F	P-value	F crit
Between Groups	11.2332	2	5.6166	255.375	1.56536e-06	5.14325
Within Groups	0.131961	6	0.0219935
Total	11.3652	8
Tukey-Kramer ad hoc test
	Absolute Mean Difference	n (Group 1)	n (Group 2)	Standard Error	q-Statistic
H9UBE3Am-/p- - Reporter	0.345668	3	3	0.0856223	4.03712	<Qcritical	Non-significant
Reporter-Parental	2.17812	3	3	0.0856223	25.4387	> Qcritical	Signifcant
H9UBE3Am-/p- - Parental	2.52379	3	3	0.0856223	29.4758	> Qcritical	Significant
Studentized q-table for 0.05 alpha
Number of Groups	3
df within groups	6
Q-critical	4.34

## Sheet: Supplementary Figure S1
Supplementary Figure 1B									Supplementary Figure 1C
									Parental	Reporter			Parental	Reporter
									0.169644	1.01978		Average	0.173167	0.533077
Sample	Ct	Target	ΔCt						0.212961	1.02145		Standard Deviation	0.0475493	0.35695
Parental	23.903	GAPDH							0.1434	0.869926		95% Confidence Interval	0.00235955	0.019198
Parental	34.4326	eGFP (SRS37+SRS38)	10.5296						0.196308	1.14486
Reporter Clone 1	17.1348	GAPDH							0.189407	1.14625
Reporter Clone 1	21.9679	eGFP (SRS37+SRS38)	4.83311						0.2246	0.830913		Statistical Analysis
Reporter Clone 2	16.9965	GAPDH							0.163241	1.09934
Reporter Clone 2	21.9079	eGFP (SRS37+SRS38)	4.91137						0.114602	1.10629		t-Test: Two-Sample Assuming Unequal Variances
Reporter Clone 3	21.0188	GAPDH							0.243493	0.937242
Reporter Clone 3	24.1641	eGFP (SRS37+SRS38)	3.14535						0.195799	0.923392			Parental	Reporter
									0.194298	1.00779		Mean	0.173167	0.533077
									0.170119	0.973523		Variance	0.00226094	0.127413
									0.215828	0.997551		Observations	1560	1328
									0.190021	1.48121		Hypothesized Mean Difference	0
									0.0955999	0.918251		df	1367
									0.207407	0.97252		t Stat	-36.4695
									0.12655	0.987262		P(T<=t) one-tail	2.97854e-204
									0.21539	0.994964		t Critical one-tail	1.64597
									0.234333	0.980574		P(T<=t) two-tail	5.95708e-204
									0.132609	1.01012		t Critical two-tail	1.9617
									0.255615	1.11942
									0.217017	1.09564
									0.235263	0.982977
									0.176784	0.801715
									0.255965	0.642887
									0.214601	0.923948
									0.19914	1.03038
									0.145872	1.06582
									0.187001	0.62522
									0.214196	0.837121
									0.195956	0.619372
									0.151154	0.590174
									0.188726	1.20625
									0.165413	0.841831
									0.235527	1.15928
									0.250307	1.1582
									0.242337	1.20958
									0.266341	1.01597
									0.213536	1.14967
									0.225937	0.573451
									0.198878	1.05932
									0.200599	1.14872
									0.124348	1.09568
									0.234779	0.946958
									0.198249	1.0908
									0.258387	0.922
									0.200253	0.924005
									0.197144	1.12004
									0.297506	0.873361
									0.20484	1.03049
									0.127394	0.930795
									0.303697	0.95247
									0.311639	0.895039
									0.225356	0.767864
									0.204819	1.14758
									0.236551	0.904412
									0.182631	0.951338
									0.263532	0.830596
									0.194802	1.10421
									0.224306	1.07959
									0.244736	1.09978
									0.18417	0.994181
									0.271439	0.770799
									0.22804	1.11164
									0.192301	0.982983
									0.213687	1.13073
									0.2734	0.989855
									0.26457	1.29485
									0.227976	0.982019
									0.218512	1.16124
									0.210397	1.30348
									0.23385	0.948555
									0.166496	1.07759
									0.184355	0.899197
									0.2353	0.914705
									0.209055	1.08623
									0.225329	1.03456
									0.221717	0.874013
									0.204334	0.956375
									0.192052	1.08897
									0.192718	1.01843
									0.196224	1.14707
									0.211713	1.03548
									0.340351	1.09222
									0.191952	1.10976
									0.226826	1.11324
									0.241871	1.03161
									0.224015	1.08784
									0.235357	1.02446
									0.227862	1.12801
									0.210715	0.958174
									0.165626	1.17518
									0.215227	1.30473
									0.235173	0.685053
									0.215139	0.759953
									0.191838	0.94448
									0.174873	1.18881
									0.209144	0.82767
									0.292494	1.26726
									0.26603	0.941713
									0.186634	0.769963
									0.185393	0.943069
									0.190508	0.967152
									0.273494	1.09285
									0.267592	0.98684
									0.189373	1.17853
									0.176423	0.889472
									0.185549	0.919646
									0.183325	0.735141
									0.161224	1.08727
									0.202361	1.12547
									0.268201	0.865186
									0.234399	0.962665
									0.16342	0.760021
									0.184168	0.949383
									0.213259	0.918959
									0.180884	0.868007
									0.179585	0.893266
									0.198171	0.929058
									0.200983	1.06859
									0.170781	1.03226
									0.192852	0.831016
									0.17067	1.18088
									0.176953	0.856442
									0.20433	1.01253
									0.217249	1.31117
									0.254854	0.925389
									0.246414	1.30747
									0.209095	0.690279
									0.264122	0.444822
									0.176972	0.940913
									0.210014	0.498352
									0.218036	1.15987
									0.219865	0.878354
									0.18225	1.19528
									0.202206	0.437015
									0.11249	1.00021
									0.103637	1.07368
									0.268972	0.920856
									0.227844	1.01086
									0.213995	1.08141
									0.178558	1.01118
									0.246448	0.965124
									0.251868	0.894151
									0.203101	0.938583
									0.148838	1.00044
									0.179991	0.905621
									0.228564	0.790862
									0.167061	1.10134
									0.229522	0.823647
									0.242569	0.922191
									0.169045	0.899589
									0.0787328	0.808425
									0.269134	0.791582
									0.206923	0.797606
									0.189524	0.843326
									0.224207	1.12148
									0.199612	0.967753
									0.211931	1.13519
									0.197705	0.766809
									0.0945721	1.01695
									0.153163	1.41535
									0.0783014	1.07015
									0.205323	0.923439
									0.209617	1.04517
									0.219742	0.953233
									0.197285	0.815371
									0.191483	0.986455
									0.263006	0.934905
									0.207762	0.804649
									0.221869	1.0725
									0.164726	1.08315
									0.179195	1.07924
									0.159198	0.75027
									0.309817	0.637787
									0.208907	0.645946
									0.315886	1.0744
									0.307898	0.971128
									0.153901	0.900492
									0.132922	1.11157
									0.240626	0.818013
									0.190386	0.869624
									0.177657	1.06135
									0.0985255	1.00504
									0.163979	1.12583
									0.180012	1.03128
									0.151602	0.84472
									0.183466	0.844603
									0.176929	0.932168
									0.226146	0.955278
									0.181871	0.828731
									0.171781	0.896705
									0.231961	0.857151
									0.199317	0.856208
									0.174727	0.911939
									0.206773	0.878653
									0.175607	0.872897
									0.261155	1.01471
									0.241225	0.904131
									0.160276	1.1203
									0.223457	0.910783
									0.24079	0.681232
									0.138708	1.186
									0.168437	0.710235
									0.207249	0.869795
									0.18726	0.903839
									0.168597	0.765848
									0.166121	0.826377
									0.160186	1.32816
									0.178444	0.985711
									0.162929	0.831945
									0.173365	0.931336
									0.193872	0.866075
									0.199355	0.862558
									0.226389	0.785653
									0.218256	0.862576
									0.22363	0.944049
									0.177809	1.09509
									0.173837	0.983166
									0.17985	0.485444
									0.201662	0.866909
									0.170191	0.816167
									0.196153	0.839825
									0.190157	0.326507
									0.200799	0.830558
									0.155588	0.9065
									0.17922	0.818858
									0.232606	0.869554
									0.169851	0.798215
									0.168181	0.850941
									0.200858	0.37377
									0.168322	0.722745
									0.18855	1.01719
									0.172397	1.39326
									0.218812	0.383875
									0.220185	0.882544
									0.151024	0.942398
									0.205782	0.895965
									0.181228	0.967172
									0.221218	0.779883
									0.236497	0.795819
									0.156967	0.862084
									0.204681	0.837049
									0.172218	0.955425
									0.234628	0.82665
									0.176789	0.745624
									0.280878	0.74098
									0.183281	0.816928
									0.229613	0.928062
									0.222291	0.913268
									0.168259	1.00164
									0.191664	0.923198
									0.166193	0.91578
									0.197149	0.734177
									0.216252	0.854618
									0.203907	0.72973
									0.227039	0.889697
									0.199937	0.923149
									0.24622	0.61737
									0.248518	0.724442
									0.22619	0.97347
									0.16398	0.749632
									0.167437	0.885105
									0.198164	1.0059
									0.242702	0.928869
									0.19543	0.891526
									0.235439	0.717454
									0.219121	0.642185
									0.139842	1.07356
									0.15938	0.988556
									0.169901	0.922726
									0.197597	0.91068
									0.199432	0.607451
									0.229354	0.533741
									0.179181	0.568865
									0.191712	0.547166
									0.189884	0.85093
									0.209038	0.742043
									0.182568	0.864323
									0.199481	0.859847
									0.193618	0.779597
									0.169218	1.32715
									0.162185	0.695609
									0.172656	0.867471
									0.182715	1.13654
									0.16526	0.746875
									0.234742	0.659874
									0.179521	0.803408
									0.197626	0.771602
									0.155345	0.919558
									0.176402	0.718154
									0.17697	0.653465
									0.1653	0.904352
									0.225264	0.750781
									0.156141	0.835419
									0.17565	0.857314
									0.171415	1.04061
									0.175863	0.918875
									0.16847	0.791619
									0.200066	0.949986
									0.23402	0.774891
									0.173021	0.688655
									0.214315	0.745686
									0.150246	0.976834
									0.191236	0.842097
									0.209982	0.618283
									0.137835	0.905014
									0.298342	0.778211
									0.17028	0.934739
									0.168139	0.690153
									0.183532	0.888801
									0.202197	0.913078
									0.146757	0.844203
									0.201199	0.966873
									0.201008	0.686156
									0.179024	0.884257
									0.191636	0.659549
									0.21629	0.910758
									0.206384	0.88499
									0.161279	0.903338
									0.145303	0.871898
									0.252057	0.596334
									0.161027	0.975845
									0.187625	0.924613
									0.187819	0.910604
									0.167317	0.853114
									0.182331	0.901295
									0.200228	0.752138
									0.268107	0.820315
									0.179031	0.818119
									0.234268	1.0441
									0.19128	0.807906
									0.23132	0.99979
									0.221903	0.809279
									0.257882	0.768355
									0.184532	0.757612
									0.193052	0.710372
									0.181477	0.842744
									0.187989	0.562972
									0.183309	0.55057
									0.195303	0.641903
									0.182968	0.772572
									0.179378	0.758132
									0.198355	0.927641
									0.243568	0.83174
									0.236639	1.02685
									0.236508	0.814191
									0.187815	0.480004
									0.216106	0.859634
									0.203468	0.645765
									0.216499	0.968194
									0.23756	0.908122
									0.17322	1.0529
									0.210115	0.950202
									0.152254	0.85731
									0.193656	0.925532
									0.225195	0.989574
									0.146691	0.601206
									0.215785	0.801874
									0.197199	0.880648
									0.169825	0.947223
									0.165236	0.700297
									0.215818	0.572787
									0.178746	0.557276
									0.259353	0.543517
									0.209083	0.55577
									0.215675	0.375736
									0.200337	0.937381
									0.207549	0.980702
									0.189785	0.809988
									0.216105	0.956828
									0.18706	0.703512
									0.183213	0.678733
									0.2034	0.826831
									0.254125	0.798673
									0.173561	0.446711
									0.225818	0.401043
									0.172586	0.458247
									0.17757	0.961248
									0.187383	0.986829
									0.196155	0.596783
									0.146494	0.827772
									0.27008	1.29751
									0.255911	1.02593
									0.225204	0.905037
									0.14354	1.04162
									0.231369	1.21782
									0.195214	0.433737
									0.282369	0.897671
									0.219213	1.06469
									0.221486	0.601068
									0.209031	0.569958
									0.183452	0.553793
									0.197728	0.853421
									0.178289	1.09484
									0.215301	0.824607
									0.190985	0.728049
									0.175173	0.891111
									0.220255	1.13108
									0.181351	1.19555
									0.180963	1.15159
									0.175787	0.730924
									0.192147	0.781661
									0.211894	0.989144
									0.240632	0.990806
									0.229095	0.710314
									0.199683	0.832386
									0.186472	0.956542
									0.203964	0.869785
									0.141619	0.944083
									0.151347	0.954244
									0.215441	0.933333
									0.2453	1.06016
									0.178093	1.04158
									0.188777	1.04053
									0.181771	0.573527
									0.243738	1.07355
									0.222276	0.871987
									0.166922	0.856893
									0.208264	0.790795
									0.228558	0.804888
									0.180894	0.91272
									0.229096	0.722059
									0.199249	0.707722
									0.199207	1.08936
									0.183447	0.963147
									0.212571	0.851199
									0.20526	0.790823
									0.156302	0.857396
									0.222315	0.805814
									0.230082	0.992817
									0.231455	0.812168
									0.229203	0.889069
									0.201225	0.869692
									0.231606	1.0986
									0.1942	1.16636
									0.188238	0.547613
									0.171595	0.753309
									0.185764	0.960727
									0.138062	0.601276
									0.188994	0.959888
									0.216652	0.93025
									0.189301	0.774247
									0.222837	0.605498
									0.177979	0.956374
									0.204627	0.366347
									0.194756	0.847683
									0.176081	0.697654
									0.151771	0.681191
									0.202391	0.28796
									0.19018	0.801547
									0.136375	0.315603
									0.231747	0.73299
									0.215793	1.23959
									0.162826	1.16709
									0.286187	1.01011
									0.241862	1.17516
									0.166327	1.06248
									0.174906	0.948596
									0.170682	0.565511
									0.162603	0.892737
									0.223726	0.68685
									0.193071	1.14745
									0.187389	0.721029
									0.168399	1.11015
									0.207108	0.966184
									0.211902	0.826311
									0.249499	0.588558
									0.271983	1.14808
									0.197637	1.02282
									0.202409	0.766457
									0.197252	0.894778
									0.2348	0.827245
									0.275333	0.727677
									0.209286	0.619541
									0.21478	0.796771
									0.224425	0.575028
									0.222348	1.13711
									0.246581	0.877473
									0.195131	0.499063
									0.163889	0.843443
									0.225041	0.763124
									0.146544	0.854779
									0.271954	0.93521
									0.418399	0.819756
									0.215912	0.402178
									0.164451	0.610088
									0.230813	0.867603
									0.239244	0.438128
									0.248794	0.712721
									0.393125	0.790405
									0.168153	0.840464
									0.234689	0.829672
									0.231315	0.976639
									0.149638	0.738148
									0.207178	0.770223
									0.194568	0.883556
									0.214717	0.822109
									0.237024	1.14767
									0.215499	1.03749
									0.203881	1.04985
									0.209545	1.00785
									0.211778	1.11633
									0.183233	1.04275
									0.208498	0.474704
									0.179186	0.459676
									0.191882	1.29823
									0.194835	0.869709
									0.190803	1.37105
									0.245656	0.959106
									0.221725	0.855953
									0.241798	1.1647
									0.223037	0.966204
									0.192167	0.788804
									0.17772	0.892262
									0.163133	0.483691
									0.229002	0.985058
									0.182853	0.592445
									0.209643	0.472634
									0.237545	0.654901
									0.195103	0.372164
									0.165711	0.926763
									0.139843	0.89734
									0.170458	0.876132
									0.188129	1.04612
									0.162964	1.06675
									0.190704	0.867607
									0.198545	0.485659
									0.183207	0.831658
									0.226074	0.772381
									0.235449	0.171785
									0.157563	0.850205
									0.153968	0.737361
									0.195845	0.58346
									0.20335	0.766997
									0.168861	0.58948
									0.173353	1.05485
									0.228679	0.761566
									0.253079	0.803954
									0.252361	0.890865
									0.163357	0.637974
									0.187429	0.82121
									0.210341	0.72261
									0.185828	0.927637
									0.22425	0.903604
									0.187326	0.806956
									0.181493	0.892944
									0.210587	0.889833
									0.220201	0.594482
									0.169507	0.95515
									0.219174	0.732832
									0.181114	0.883794
									0.140248	1.02617
									0.198121	0.807078
									0.19457	1.14398
									0.268501	0.55179
									0.243257	0.843316
									0.189202	1.20507
									0.169604	1.24245
									0.147037	0.886169
									0.205051	0.863502
									0.191614	0.839779
									0.213486	0.992371
									0.171114	0.999615
									0.189483	0.572196
									0.212612	0.598649
									0.166489	0.848212
									0.222345	0.720748
									0.212603	0.553661
									0.213928	0.529153
									0.297355	0.728528
									0.200719	1.09628
									0.164336	1.0089
									0.197269	0.989777
									0.212553	0.690754
									0.175973	0.844831
									0.187646	0.914251
									0.186261	0.820243
									0.222997	0.949703
									0.186391	0.923896
									0.183841	0.891111
									0.183037	0.848277
									0.208882	1.04741
									0.186793	0.743348
									0.19487	1.11599
									0.242434	0.93505
									0.195789	1.09404
									0.229892	1.16512
									0.154497	0.847218
									0.142077	0.436359
									0.264124	0.897174
									0.170671	1.17888
									0.222662	1.15033
									0.166038	0.89761
									0.248635	0.879439
									0.160237	0.97658
									0.220168	0.912221
									0.191513	1.04009
									0.186302	1.03712
									0.251243	1.15113
									0.236438	0.995556
									0.1783	0.517332
									0.285712	0.858449
									0.193804	0.570177
									0.169575	1.00111
									0.191827	0.79081
									0.205106	1.02602
									0.140093	0.723313
									0.18561	1.15883
									0.209194	0.169004
									0.263768	0.103364
									0.17475	0.198694
									0.213845	0.0776664
									0.188228	0.150237
									0.18712	0.196266
									0.222512	0.209017
									0.219653	0.190574
									0.175051	0.181199
									0.205771	0.0609243
									0.205066	0.0871339
									0.218405	0.0633085
									0.196878	0.102826
									0.30122	0.126471
									0.172351	0.108852
									0.253472	0.184914
									0.23392	0.124088
									0.248743	0.174279
									0.162935	0.179278
									0.291593	0.188639
									0.103965	0.101056
									0.221769	0.185731
									0.166551	0.090177
									0.184738	0.152407
									0.251413	0.114978
									0.256408	0.130382
									0.119336	0.15039
									0.213428	0.117103
									0.236088	0.111778
									0.197271	0.169218
									0.156977	0.11686
									0.105291	0.0997037
									0.131216	0.0798055
									0.178503	0.14224
									0.169708	0.172288
									0.138826	0.152452
									0.220212	0.196069
									0.130771	0.139552
									0.11554	0.165866
									0.203757	0.178541
									0.171061	0.164638
									0.115737	0.167624
									0.166667	0.132933
									0.148422	0.170691
									0.318681	0.149438
									0.186236	0.224402
									0.158664	0.180844
									0.130907	0.19004
									0.190323	0.182175
									0.153567	0.16786
									0.13707	0.13422
									0.122576	0.148752
									0.18298	0.149018
									0.11639	0.18653
									0.194843	0.0972458
									0.179556	0.160077
									0.153811	0.127347
									0.156549	0.186629
									0.213285	0.209698
									0.166816	0.181312
									0.163371	0.174068
									0.14285	0.159629
									0.168652	0.114054
									0.180948	0.162203
									0.180552	0.161584
									0.23467	0.154637
									0.170129	0.166469
									0.20491	0.118624
									0.249523	0.130746
									0.192105	0.172401
									0.21054	0.157447
									0.151059	0.229517
									0.200124	0.197479
									0.183769	0.20069
									0.17748	0.200129
									0.181195	0.183894
									0.222605	0.170297
									0.170613	0.195788
									0.208832	0.220061
									0.213676	0.127361
									0.235535	0.170977
									0.262178	0.105442
									0.20062	0.189298
									0.188075	0.109951
									0.13446	0.158079
									0.22194	0.181249
									0.164454	0.166984
									0.160765	0.193697
									0.183806	0.181326
									0.215106	0.204006
									0.295313	0.173279
									0.181658	0.180285
									0.191025	0.173228
									0.172844	0.181334
									0.132028	0.156449
									0.275559	0.157227
									0.212405	0.198037
									0.218916	0.150139
									0.17757	0.159726
									0.282193	0.160531
									0.293756	0.13764
									0.185457	0.2046
									0.0716726	0.17361
									0.0627451	0.205519
									0.185275	0.12893
									0.170339	0.195259
									0.0552065	0.159213
									0.271291	0.147354
									0.16276	0.137914
									0.230174	0.184625
									0.0656698	0.167854
									0.221691	0.178465
									0.2899	0.204683
									0.240633	0.176527
									0.0582984	0.121655
									0.068625	0.174971
									0.184856	0.115754
									0.227182	0.182333
									0.18331	0.148226
									0.196355	0.14718
									0.323781	0.145951
									0.141586	0.209539
									0.113442	0.242589
									0.204186	0.147517
									0.23353	0.151695
									0.174423	0.136176
									0.212788	0.244108
									0.218939	0.1205
									0.209269	0.188921
									0.190287	0.167702
									0.175976	0.12995
									0.207143	0.10903
									0.16232	0.131469
									0.155635	0.109526
									0.223066	0.159479
									0.210749	0.1452
									0.214366	0.124559
									0.160126	0.121354
									0.215626	0.175934
									0.169211	0.12528
									0.168154	0.110729
									0.172796	0.124995
									0.161111	0.190946
									0.12893	0.18932
									0.172984	0.161319
									0.221328	0.135502
									0.146622	0.101948
									0.197037	0.133934
									0.167172	0.158482
									0.148955	0.177319
									0.150803	0.198979
									0.161647	0.203706
									0.195642	0.216526
									0.139985	0.19443
									0.150161	0.195889
									0.169721	0.186106
									0.235794	0.174755
									0.242204	0.165886
									0.214744	0.168294
									0.203148	0.217117
									0.17198	0.178282
									0.201696	0.192078
									0.163731	0.198852
									0.152316	0.162966
									0.192302	0.154453
									0.115768	0.18118
									0.204719	0.149634
									0.216506	0.177271
									0.162018	0.167447
									0.209328	0.161138
									0.165693	0.177239
									0.15961	0.156839
									0.253239	0.161825
									0.17297	0.164359
									0.155224	0.182986
									0.203386	0.194198
									0.193195	0.188746
									0.166682	0.219887
									0.282572	0.164555
									0.20455	0.184987
									0.0950174	0.252943
									0.168489	0.165208
									0.0817136	0.284794
									0.120303	0.181766
									0.180572	0.136124
									0.203005	0.22183
									0.204742	0.21571
									0.118734	0.129189
									0.202844	0.235617
									0.0727371	0.153775
									0.206551	0.147133
									0.219311	0.0923396
									0.185894	0.204051
									0.141482	0.129915
									0.0844158	0.105337
									0.175606	0.137306
									0.0990892	0.152291
									0.0908476	0.145293
									0.133024	0.185802
									0.196964	0.163837
									0.166833	0.178355
									0.183366	0.165834
									0.193207	0.129449
									0.0880144	0.155237
									0.237224	0.21089
									0.189514	0.223196
									0.175229	0.187633
									0.20887	0.183325
									0.213018	0.18602
									0.134712	0.204559
									0.236599	0.119774
									0.183455	0.231776
									0.201677	0.187728
									0.211846	0.124724
									0.165616	0.176183
									0.198873	0.221427
									0.221556	0.174159
									0.206435	0.211013
									0.171055	0.217052
									0.206662	0.147658
									0.162653	0.191472
									0.187707	0.138572
									0.154409	0.187632
									0.257203	0.202512
									0.137149	0.219634
									0.18168	0.140867
									0.108064	0.151572
									0.15646	0.191664
									0.134504	0.142904
									0.16397	0.16444
									0.222954	0.203133
									0.145837	0.102606
									0.13641	0.177172
									0.0655369	0.168211
									0.154159	0.187536
									0.163107	0.19132
									0.238786	0.125979
									0.191951	0.194901
									0.199876	0.152469
									0.167777	0.182113
									0.156056	0.195968
									0.169004	0.15355
									0.198041	0.148318
									0.168858	0.197663
									0.161108	0.182793
									0.211348	0.184192
									0.162458	0.217407
									0.211699	0.197036
									0.19009	0.194625
									0.205926	0.224646
									0.187736	0.211583
									0.17205	0.230492
									0.207873	0.146534
									0.172147	0.2064
									0.164	0.208507
									0.173602	0.219223
									0.18327	0.209435
									0.18612	0.148242
									0.171505	0.214997
									0.16537	0.163732
									0.18981	0.166151
									0.185627	0.248761
									0.160939	0.204712
									0.175886	0.208673
									0.164901	0.188933
									0.158011	0.179693
									0.128461	0.248578
									0.207716	0.121473
									0.174829	0.114702
									0.184026	0.261793
									0.128159	0.188209
									0.159019	0.191858
									0.131524	0.194622
									0.140189	0.174706
									0.1359	0.20554
									0.15693	0.190211
									0.155181	0.242866
									0.163162	0.0911148
									0.178044	0.213634
									0.17251	0.0846996
									0.142412	0.193994
									0.15792	0.205674
									0.147153	0.186856
									0.170364	0.173408
									0.143012	0.202491
									0.15523	0.240377
									0.145361	0.133168
									0.166902	0.14034
									0.126433	0.207543
									0.153802	0.209983
									0.151144	0.12476
									0.152789	0.191317
									0.139584	0.204666
									0.172417	0.178022
									0.152041	0.210821
									0.184041	0.215854
									0.166144	0.190689
									0.169095	0.21612
									0.117091	0.153911
									0.166892	0.129058
									0.168024	0.174322
									0.146158	0.104102
									0.163753	0.165593
									0.15742	0.0891877
									0.0993547	0.137199
									0.135522	0.205097
									0.105438	0.0919898
									0.17523	0.205659
									0.178188	0.226675
									0.160798	0.0664766
									0.18241	0.168618
									0.168781	0.212402
									0.141749	0.211608
									0.176428	0.0841315
									0.228411	0.0845026
									0.150459	0.149026
									0.169727	0.152786
									0.197196	0.176076
									0.182871	0.217279
									0.164429	0.103468
									0.13847	0.151275
									0.146779	0.186973
									0.192574	0.157125
									0.194888	0.206575
									0.153692	0.151994
									0.145786	0.179946
									0.159287	0.214672
									0.160608	0.149294
									0.169314	0.207711
									0.168929	0.231983
									0.205177	0.182217
									0.178729	0.228236
									0.155126	0.210217
									0.15705	0.171855
									0.157469	0.179727
									0.238458	0.193331
									0.159414	0.212562
									0.187816	0.214895
									0.110594	0.209543
									0.153241	0.178544
									0.192643	0.198037
									0.164386	0.207768
									0.109881	0.188154
									0.163272	0.175501
									0.129637	0.200771
									0.181247	0.141618
									0.322676	0.191237
									0.135761	0.208314
									0.169164	0.256081
									0.181724	0.0978947
									0.188026	0.0928534
									0.184081	0.142022
									0.145811	0.201018
									0.259766	0.150112
									0.210254	0.201064
									0.144101	0.154704
									0.222166	0.199875
									0.163177	0.190129
									0.292486	0.23324
									0.204978	0.187656
									0.165577	0.161035
									0.119202	0.1862
									0.283555	0.193569
									0.214983	0.173478
									0.273588	0.194178
									0.180618	0.200302
									0.116205	0.183946
									0.13206	0.165726
									0.197943	0.204396
									0.147183	0.195109
									0.181039	0.18141
									0.185488	0.189132
									0.219679	0.197791
									0.222906	0.141684
									0.189446	0.132028
									0.235032	0.114491
									0.220015	0.194694
									0.197981	0.104554
									0.161768	0.167033
									0.222612	0.166707
									0.17218	0.20386
									0.209181	0.0936783
									0.199395	0.112046
									0.201567	0.178163
									0.235653	0.185202
									0.146588	0.189574
									0.152532	0.169687
									0.228915	0.185951
									0.174988	0.23192
									0.163016	0.176509
									0.171041	0.173535
									0.15009	0.198191
									0.155183	0.213106
									0.194296	0.26099
									0.192274	0.105987
									0.144438	0.190046
									0.146271	0.180388
									0.155627	0.19949
									0.191453	0.1947
									0.148395	0.177792
									0.205551	0.115347
									0.245031	0.107618
									0.224122	0.233914
									0.227588	0.169735
									0.172745	0.178635
									0.149907	0.175792
									0.224668	0.177415
									0.151982	0.213907
									0.150709	0.190673
									0.1763	0.170519
									0.194556	0.182188
									0.112735	0.22228
									0.118834	0.199933
									0.144084	0.215925
									0.176721	0.175615
									0.162574	0.167033
									0.150584	0.157118
									0.202677	0.181998
									0.142743	0.157502
									0.172717	0.165708
									0.130525	0.168093
									0.185368	0.192173
									0.141782	0.196178
									0.188181	0.185058
									0.209456	0.229199
									0.200349	0.180335
									0.19313	0.218049
									0.179084	0.232333
									0.158075	0.201649
									0.185002	0.204097
									0.187198	0.197013
									0.167656	0.206984
									0.204073	0.236938
									0.226167	0.192748
									0.133607	0.218309
									0.136692	0.193805
									0.148286	0.193285
									0.110276	0.212188
									0.100561	0.213783
									0.220956	0.214905
									0.133244	0.205744
									0.184787	0.207563
									0.149608	0.175894
									0.207097	0.211048
									0.166386	0.205361
									0.215558	0.211514
									0.160199	0.193897
									0.19971	0.1944
									0.130759	0.185631
									0.187792	0.20891
									0.18809	0.2004
									0.134621	0.209693
									0.166119	0.190484
									0.12771	0.182181
									0.139819	0.176937
									0.111068	0.233169
									0.152437	0.196765
									0.169993	0.272312
									0.173297	0.385846
									0.178743	0.3372
									0.211525	0.332741
									0.136054	0.319012
									0.188743	0.133969
									0.174093	0.334879
									0.157803	0.493195
									0.159875	0.460319
									0.179313	0.399171
									0.192984	0.239799
									0.133232	0.494362
									0.140783	0.404502
									0.170898	0.237597
									0.188604	0.332035
									0.254584	0.362893
									0.229996	0.335898
									0.185124	0.428173
									0.205613	0.239627
									0.240061	0.30785
									0.21591	0.259354
									0.232002	0.295499
									0.127486	0.42442
									0.192005	0.339789
									0.182805	0.357107
									0.123504	0.395278
									0.128801	0.48558
									0.125803	0.27438
									0.169332	0.20414
									0.143452	0.349631
									0.168756	0.251552
									0.126535	0.355081
									0.0971612	0.329496
									0.188597	0.304647
									0.0881102	0.270697
									0.117558	0.304052
									0.0765785	0.34754
									0.158222	0.505182
									0.0893965	0.333251
									0.171552	0.39708
									0.181123	0.369375
									0.195278	0.243707
									0.169084	0.234658
									0.109795	0.423968
									0.11823	0.224851
									0.168064	0.284176
									0.190649	0.434382
									0.111744	0.251113
									0.160911	0.338514
									0.126043	0.37543
									0.179742	0.351241
									0.111212	0.313662
									0.164556	0.354743
									0.150203	0.326355
									0.1609	0.326589
									0.154244	0.293136
									0.0991518	0.346955
									0.166959	0.324142
									0.181236	0.227771
									0.142839	0.371574
									0.170726	0.352856
									0.101792	0.439122
									0.183397	0.286756
									0.183029	0.522237
									0.149582	0.369634
									0.115282	0.52162
									0.118921	0.34182
									0.105119	0.234434
									0.158142	0.173685
									0.135666	0.165421
									0.132217	0.396529
									0.169115	0.450637
									0.150053	0.124941
									0.139387	0.160805
									0.158752	0.376984
									0.110495	0.357957
									0.185956	0.399327
									0.194428	0.328481
									0.124957	0.371903
									0.159897	0.359824
									0.048197	0.363227
									0.158471	0.386467
									0.14294	0.333538
									0.156019	0.347446
									0.174406	0.332958
									0.142341	0.314203
									0.130706	0.445175
									0.148535	0.372005
									0.186158	0.361669
									0.15341	0.337211
									0.134733	0.333352
									0.13857	0.390513
									0.198235	0.425093
									0.237009	0.406135
									0.156244	0.422404
									0.160643	0.311878
									0.14153	0.365012
									0.138847	0.333089
									0.159559	0.26575
									0.18009	0.497421
									0.127783	0.369895
									0.145642	0.454049
									0.106683	0.294675
									0.146468	0.339219
									0.127982	0.496193
									0.143355	0.331154
									0.146062	0.310866
									0.173207	0.352991
									0.15024	0.320377
									0.134416	0.276249
									0.130746	0.356668
									0.146839	0.383729
									0.140217	0.26456
									0.0818376	0.234252
									0.146022	0.174319
									0.142122	0.320356
									0.110525	0.185287
									0.0943877	0.194196
									0.171001	0.400059
									0.132057	0.388988
									0.138359	0.389055
									0.121537	0.369589
									0.148865	0.519118
									0.113041	0.383692
									0.0913039	0.266393
									0.151285	0.332938
									0.121008	0.323271
									0.175793	0.328388
									0.157574	0.359112
									0.172739	0.336907
									0.174897	0.352047
									0.119472	0.557408
									0.177367	0.538988
									0.114325	0.355944
									0.159959	0.37008
									0.155214	0.485264
									0.148356	0.289702
									0.176036	0.168752
									0.155426	0.151545
									0.187694	0.170175
									0.133199	0.187627
									0.174829	0.137423
									0.141024	0.430967
									0.150716	0.413093
									0.143854	0.143373
									0.153717	0.376171
									0.149153	0.41315
									0.131712	0.158521
									0.200457	0.16985
									0.122454	0.347225
									0.18728	0.18935
									0.146409	0.38737
									0.175485	0.353126
									0.175705	0.337211
									0.16707	0.400766
									0.209769	0.322804
									0.121584	0.424134
									0.0904308	0.378357
									0.0856222	0.353606
									0.156411	0.409058
									0.0693251	0.263243
									0.168261	0.24625
									0.151103	0.211037
									0.16897	0.214088
									0.134971	0.235107
									0.120532	0.290623
									0.110633	0.295213
									0.0718881	0.332869
									0.0649448	0.251273
									0.111297	0.341354
									0.0648512	0.414704
									0.139488	0.346662
									0.135128	0.471184
									0.108616	0.244766
									0.121851	0.373811
									0.144968	0.243789
									0.107198	0.389239
									0.116777	0.273129
									0.169193	0.335242
									0.0931461	0.326257
									0.125091	0.326121
									0.122979	0.334926
									0.108815	0.367319
									0.156284	0.391575
									0.108301	0.39867
									0.144493	0.380705
									0.125668	0.261394
									0.123678	0.13038
									0.111475	0.380439
									0.115583	0.11766
									0.120647	0.161145
									0.13195	0.131549
									0.0928265	0.315294
									0.148561	0.438039
									0.128278	0.294767
									0.121119	0.317455
									0.13488	0.328791
									0.121598	0.451822
									0.127099	0.415401
									0.187676	0.46265
									0.126721	0.362986
									0.0762166	0.415063
									0.134909	0.429664
									0.116329	0.34253
									0.0664515	0.311922
									0.0971519	0.369815
									0.118392	0.446012
									0.0664613	0.358249
									0.132831	0.394506
									0.14036	0.497965
									0.16051	0.487467
									0.0552289	0.436035
									0.0740725	0.311399
									0.151202	0.162534
									0.136291	0.419834
									0.0464846	0.621164
									0.134722	0.40507
									0.0501886	0.315421
									0.0590843	0.33045
									0.140125	0.419
									0.110917	0.165016
									0.0429665	0.42415
									0.111813	0.439
									0.173106	0.396506
									0.051312	0.393153
									0.138034	0.365556
									0.0994545	0.460301
									0.124584	0.426363
									0.0936611	0.414758
									0.103548	0.45091
									0.143635	0.345386
									0.110984	0.357229
									0.121379	0.429428
									0.160544	0.332078
									0.109618	0.414953
									0.140668	0.282976
									0.109188	0.393125
									0.10316	0.369102
									0.125598	0.274075
									0.126221	0.42141
									0.129759	0.431953
									0.122282	0.415832
									0.145353	0.497012
									0.162401	0.363766
									0.13807	0.36106
									0.127587	0.5317
									0.154119	0.30827
									0.146132	0.498123
									0.150808	0.397602
									0.0911052	0.284021
									0.129196	0.22075
									0.071963	0.495786
									0.11302	0.413664
									0.145032	0.275297
									0.0853476	0.235724
									0.102302	0.348768
									0.164993	0.238841
									0.0892156	0.464846
									0.0817949	0.425783
									0.123289	0.397316
									0.118596	0.437043
									0.0860319	0.433146
									0.151609
									0.145593
									0.147947
									0.109617
									0.15187
									0.108241
									0.131695
									0.104361
									0.118447
									0.113032
									0.102464
									0.110456
									0.10434
									0.102362
									0.140847
									0.132716
									0.130219
									0.11228
									0.137488
									0.155341
									0.136676
									0.115758
									0.0965222
									0.0586279
									0.0619341
									0.0930779
									0.110859
									0.0668058
									0.0585323
									0.158749
									0.140314
									0.0435868
									0.0842043
									0.0547925
									0.113134
									0.0571924
									0.0607773
									0.0472642
									0.119096
									0.14941
									0.0496405
									0.118183
									0.128071
									0.0540379
									0.147327
									0.103218
									0.121326
									0.115336
									0.181667
									0.121431
									0.185501
									0.123913
									0.118146
									0.149307
									0.149505
									0.129152
									0.134627
									0.131418
									0.117614
									0.12296
									0.117245
									0.127004
									0.11838
									0.0913571
									0.266675
									0.124464
									0.12788
									0.118462
									0.121022
									0.118834
									0.111462
									0.112964
									0.0924055
									0.102298
									0.10566
									0.0893998
									0.109033
									0.104724
									0.270805
									0.132725
									0.155307
									0.104183
									0.105614
									0.145331
									0.113348
									0.13565
									0.10919
									0.108787
									0.125707
									0.107301
									0.125242
									0.113063
									0.166196
									0.0944547
									0.126007
									0.126706
									0.0608787
									0.0576156
									0.132604
									0.133726
									0.124835
									0.116013
									0.115151
									0.145127
									0.104209
									0.0996956
									0.126692
									0.121682
									0.111937
									0.105299
									0.128496
									0.103216
									0.135315
									0.158127
									0.1343
									0.141917
									0.135136
									0.116032
									0.111445
									0.173133
									0.141051
									0.141414
									0.110857
									0.13713
									0.113375
									0.0988043
									0.136543
									0.125118
									0.16356
									0.156421
									0.132604
									0.14391
									0.165938
									0.140182
									0.146397
									0.134404
									0.116558
									0.122694
									0.190181
									0.138707
									0.149192
									0.124032
									0.133829
									0.117055
									0.112745
									0.137322
									0.157647
									0.136326
									0.136571
									0.134369
									0.161752
									0.133864
									0.135388
									0.14727
									0.133727
									0.150317
									0.14938
									0.158499
									0.151604
									0.148941
									0.146925
									0.131309
									0.148882
									0.126962
									0.126215
									0.152456
									0.133864
									0.155565
									0.129675
									0.150119
									0.115505
									0.132042
									0.0826741
									0.144066
									0.146569
									0.152797
									0.132887
									0.117569
									0.129944
									0.157384
									0.129054
									0.124812
									0.141111
									0.19855
									0.152201
									0.170362
									0.142878
									0.139667
									0.171248
									0.116997
									0.128353
									0.127645
									0.140313
									0.176876
									0.154878
									0.11743
									0.119623
									0.146959
									0.0835755
									0.145639
									0.141144
									0.133782
									0.146285
									0.174939
									0.0903042
									0.134855
									0.174681
									0.141745
									0.127867
									0.118777
									0.0865365
									0.162964
									0.154363
									0.148742
									0.147272
									0.0650909
									0.120086
									0.132656
									0.112821
									0.107502
									0.101853
									0.127134
									0.183466
									0.145129
									0.151648
									0.167568
									0.180027
									0.148619
									0.143427
									0.180298
									0.199653
									0.218651

## Sheet: Supplementary Figure S4
Supplementary Figure 3A						Supplementary Figure 3B						Supplementary Figure 3C						Supplementary Figure 3D
	Normalized GFP Intensity						Normalized UBE3A Intensity						Normalized GFP Intensity						Normalized UBE3A Intensity
	Week 9	Week 4					Week 9	Week 4					Week 12	Week 4					Week 12	Week 4
Organoid 1 Cell 1	0.44839	0.867227				Organoid 1 Cell 1	0.451432	0.968022				Organoid 1 Cell 1	0.0947033	0.867227				Organoid 1 Cell 1	0.208999	0.968022
Organoid 1 Cell 2	0.264627	0.340425				Organoid 1 Cell 2	0.25953	0.182425				Organoid 1 Cell 2	0.115891	0.340425				Organoid 1 Cell 2	0.0670334	0.182425
Organoid 1 Cell 3	0.262861	0.492807				Organoid 1 Cell 3	0.400689	0.412366				Organoid 1 Cell 3	0.0677714	0.492807				Organoid 1 Cell 3	0.0817937	0.412366
Organoid 1 Cell 4	0.516575	0.831369				Organoid 1 Cell 4	0.60899	0.695862				Organoid 1 Cell 4	0.0511833	0.831369				Organoid 1 Cell 4	0.108036	0.695862
Organoid 1 Cell 5	0.245927	0.693804				Organoid 1 Cell 5	0.0911397	0.642206				Organoid 1 Cell 5	0.174027	0.693804				Organoid 1 Cell 5	0.196045	0.642206
Organoid 1 Cell 6	0.308228	0.533364				Organoid 1 Cell 6	0.320693	0.317822				Organoid 1 Cell 6	0.0334174	0.533364				Organoid 1 Cell 6	0.00485446	0.317822
Organoid 1 Cell 7	0.318759	0.579278				Organoid 1 Cell 7	0.20256	0.485339				Organoid 1 Cell 7	0.0692419	0.579278				Organoid 1 Cell 7	0.324927	0.485339
Organoid 1 Cell 8	0.177503	0.662943				Organoid 1 Cell 8	0.136456	0.581815				Organoid 1 Cell 8	0.548742	0.662943				Organoid 1 Cell 8	0.60809	0.581815
Organoid 1 Cell 9	0.231192	0.721815				Organoid 1 Cell 9	0.159887	0.719244				Organoid 1 Cell 9	0.469366	0.721815				Organoid 1 Cell 9	0.640661	0.719244
Organoid 1 Cell 10	0.191606	0.710112				Organoid 1 Cell 10	0.0645695	0.556036				Organoid 1 Cell 10	0.124044	0.710112				Organoid 1 Cell 10	0.250101	0.556036
Organoid 1 Cell 11	0.449718	0.256952				Organoid 1 Cell 11	0.399078	0.191224				Organoid 1 Cell 11	0.276298	0.256952				Organoid 1 Cell 11	0.293391	0.191224
Organoid 1 Cell 12	0.151909	0.341014				Organoid 1 Cell 12	0.0993531	0.30592				Organoid 1 Cell 12	0.208289	0.341014				Organoid 1 Cell 12	0.649725	0.30592
Organoid 1 Cell 13	0.173465	0.09501				Organoid 1 Cell 13	0.0385288	0.115187				Organoid 1 Cell 13	0.303817	0.09501				Organoid 1 Cell 13	0.38601	0.115187
Organoid 1 Cell 14	0.570931	0.485728				Organoid 1 Cell 14	0.500742	0.438122				Organoid 1 Cell 14	0.31186	0.485728				Organoid 1 Cell 14	0.270838	0.438122
Organoid 1 Cell 15	0.16438	0.368526				Organoid 1 Cell 15	0.0681765	0.266167				Organoid 1 Cell 15	0.090436	0.368526				Organoid 1 Cell 15	0.291494	0.266167
Organoid 1 Cell 16	0.499146	0.554411				Organoid 1 Cell 16	0.644384	0.50033				Organoid 1 Cell 16	0.251706	0.554411				Organoid 1 Cell 16	0.266502	0.50033
Organoid 1 Cell 17	0.480838	0.820661				Organoid 1 Cell 17	0.522555	0.841819				Organoid 1 Cell 17	0.163793	0.820661				Organoid 1 Cell 17	0.442497	0.841819
Organoid 1 Cell 18	0.164163	0.337706				Organoid 1 Cell 18	0.101125	0.269716				Organoid 1 Cell 18	0.249847	0.337706				Organoid 1 Cell 18	0.447111	0.269716
Organoid 1 Cell 19	0.729325	0.453868				Organoid 1 Cell 19	0.748592	0.413454				Organoid 1 Cell 19	0.228179	0.453868				Organoid 1 Cell 19	0.412548	0.413454
Organoid 1 Cell 20	0.459392	0.479925				Organoid 1 Cell 20	0.524333	0.396989				Organoid 1 Cell 20	0.418243	0.479925				Organoid 1 Cell 20	0.552674	0.396989
Organoid 1 Cell 21	0.71677	0.317365				Organoid 1 Cell 21	0.71602	0.262684				Organoid 1 Cell 21	0.241716	0.317365				Organoid 1 Cell 21	0.258422	0.262684
Organoid 1 Cell 22	0.674917	0.259168				Organoid 1 Cell 22	0.720432	0.246087				Organoid 1 Cell 22	0.076125	0.259168				Organoid 1 Cell 22	0.00947742	0.246087
Organoid 1 Cell 23	0.416198	0.755925				Organoid 1 Cell 23	0.414068	0.613738				Organoid 1 Cell 23	0.268756	0.755925				Organoid 1 Cell 23	0.314797	0.613738
Organoid 1 Cell 24	0.746517	0.437162				Organoid 1 Cell 24	0.70828	0.385236				Organoid 1 Cell 24	0.104718	0.437162				Organoid 1 Cell 24	0.0352597	0.385236
Organoid 1 Cell 25	0.406943	0.817567				Organoid 1 Cell 25	0.41165	0.625965				Organoid 1 Cell 25	0.195607	0.817567				Organoid 1 Cell 25	0.248228	0.625965
Organoid 1 Cell 26	0.676106	0.531023				Organoid 1 Cell 26	0.775873	0.42876				Organoid 1 Cell 26	0.532022	0.531023				Organoid 1 Cell 26	0.551697	0.42876
Organoid 1 Cell 27	0.504426	0.621144				Organoid 1 Cell 27	0.514384	0.547175				Organoid 1 Cell 27	0.224123	0.621144				Organoid 1 Cell 27	0.35592	0.547175
Organoid 1 Cell 28	0.551538	0.724988				Organoid 1 Cell 28	0.633374	0.604885				Organoid 1 Cell 28	0.108999	0.724988				Organoid 1 Cell 28	0.185072	0.604885
Organoid 1 Cell 29	0.623814	0.637705				Organoid 1 Cell 29	0.668539	0.460709				Organoid 1 Cell 29	0.0487496	0.637705				Organoid 1 Cell 29	0.031857	0.460709
Organoid 1 Cell 30	0.610999	0.389499				Organoid 1 Cell 30	0.504366	0.335984				Organoid 1 Cell 30	0.118437	0.389499				Organoid 1 Cell 30	0.036851	0.335984
Organoid 1 Cell 31	0.38573	0.0461499				Organoid 1 Cell 31	0.353852	0.0375594				Organoid 1 Cell 31	0.127647	0.0461499				Organoid 1 Cell 31	0.0604202	0.0375594
Organoid 1 Cell 32	0.779948	0.596392				Organoid 1 Cell 32	0.751376	0.558249				Organoid 1 Cell 32	0.477767	0.596392				Organoid 1 Cell 32	0.339635	0.558249
Organoid 1 Cell 33	0.732368	0.184821				Organoid 1 Cell 33	0.697269	0.25627				Organoid 1 Cell 33	0.375811	0.184821				Organoid 1 Cell 33	0.27984	0.25627
Organoid 1 Cell 34	0.263961	0.169909				Organoid 1 Cell 34	0.100161	0.163995				Organoid 1 Cell 34	0.0629753	0.169909				Organoid 1 Cell 34	0.0430676	0.163995
Organoid 1 Cell 35	0.418257	0.696245				Organoid 1 Cell 35	0.254841	0.621746				Organoid 1 Cell 35	0.155586	0.696245				Organoid 1 Cell 35	0.374121	0.621746
Organoid 1 Cell 36	0.731395	0.113522				Organoid 1 Cell 36	0.652228	0.131115				Organoid 1 Cell 36	0.295921	0.113522				Organoid 1 Cell 36	0.480416	0.131115
Organoid 1 Cell 37	0.571961	0.130016				Organoid 1 Cell 37	0.491229	0.170171				Organoid 1 Cell 37	0.54611	0.130016				Organoid 1 Cell 37	0.558896	0.170171
Organoid 1 Cell 38	0.897155	0.159393				Organoid 1 Cell 38	0.99781	0.173175				Organoid 1 Cell 38	0.287516	0.159393				Organoid 1 Cell 38	0.203879	0.173175
Organoid 1 Cell 39	0.646068	0.534198				Organoid 1 Cell 39	0.688888	0.458774				Organoid 1 Cell 39	0.241123	0.534198				Organoid 1 Cell 39	0.29828	0.458774
Organoid 1 Cell 40	0.557727	0.719183				Organoid 1 Cell 40	0.634033	0.69504				Organoid 1 Cell 40	0.172273	0.719183				Organoid 1 Cell 40	0.25694	0.69504
Organoid 1 Cell 41	0.553771	0.509062				Organoid 1 Cell 41	0.575313	0.530621				Organoid 1 Cell 41	0.0419149	0.509062				Organoid 1 Cell 41	0.122458	0.530621
Organoid 1 Cell 42	0.335731	0.45355				Organoid 1 Cell 42	0.279512	0.433066				Organoid 1 Cell 42	0.0464848	0.45355				Organoid 1 Cell 42	0.186247	0.433066
Organoid 1 Cell 43	0.453871	0.362555				Organoid 1 Cell 43	0.440112	0.240932				Organoid 1 Cell 43	0.137611	0.362555				Organoid 1 Cell 43	0.280484	0.240932
Organoid 1 Cell 44	0.811067	0.0177734				Organoid 1 Cell 44	0.825759	0.0273484				Organoid 1 Cell 44	0.347377	0.0177734				Organoid 1 Cell 44	0.410403	0.0273484
Organoid 1 Cell 45	0.41234	0.0869669				Organoid 1 Cell 45	0.431749	0.0715982				Organoid 1 Cell 45	0.00705246	0.0869669				Organoid 1 Cell 45	0.149857	0.0715981
Organoid 1 Cell 46	0.312085	0.283297				Organoid 1 Cell 46	0.221183	0.111293				Organoid 1 Cell 46	0.498306	0.283297				Organoid 1 Cell 46	0.603199	0.111293
Organoid 1 Cell 47	0.476935	0.19153				Organoid 1 Cell 47	0.531369	0.210446				Organoid 1 Cell 47	0.295163	0.19153				Organoid 1 Cell 47	0.330398	0.210446
Organoid 1 Cell 48	0.580853	0.26276				Organoid 1 Cell 48	0.760256	0.253782				Organoid 1 Cell 48	0.0336993	0.26276				Organoid 1 Cell 48	0.304643	0.253782
Organoid 1 Cell 49	0.385648	0.883289				Organoid 1 Cell 49	0.42763	0.814778				Organoid 1 Cell 49	0.507052	0.883289				Organoid 1 Cell 49	0.646876	0.814778
Organoid 1 Cell 50	0.37811	0.451832				Organoid 1 Cell 50	0.322988	0.388717				Organoid 1 Cell 50	0.650965	0.451832				Organoid 1 Cell 50	0.983936	0.388717
Organoid 1 Cell 51	0.102084	0.657848				Organoid 1 Cell 51	0.0550672	0.680329				Organoid 1 Cell 51	0.790068	0.657848				Organoid 1 Cell 51	0.742365	0.680329
Organoid 1 Cell 52	0.597469	0.219191				Organoid 1 Cell 52	0.623097	0.157709				Organoid 1 Cell 52	0.395945	0.219191				Organoid 1 Cell 52	0.373516	0.157709
Organoid 1 Cell 53	0.337709	0.548732				Organoid 1 Cell 53	0.285367	0.54383				Organoid 1 Cell 53	0.156585	0.548732				Organoid 1 Cell 53	0.277867	0.54383
Organoid 1 Cell 54	0.44935	0.233544				Organoid 1 Cell 54	0.469194	0.130968				Organoid 1 Cell 54	0.37712	0.233544				Organoid 1 Cell 54	0.452229	0.130968
Organoid 1 Cell 55	0.272949	0.196201				Organoid 1 Cell 55	0.249164	0.104487				Organoid 1 Cell 55	0.0781521	0.196201				Organoid 1 Cell 55	0.112551	0.104487
Organoid 1 Cell 56	0.542232	0.213268				Organoid 1 Cell 56	0.61842	0.154155				Organoid 1 Cell 56	0.478458	0.213268				Organoid 1 Cell 56	0.617424	0.154155
Organoid 1 Cell 57	0.571568	0.41601				Organoid 1 Cell 57	0.528259	0.436169				Organoid 1 Cell 57	0.194235	0.41601				Organoid 1 Cell 57	0.294807	0.436169
Organoid 1 Cell 58	0.607973	0.484704				Organoid 1 Cell 58	0.653582	0.279278				Organoid 1 Cell 58	0.239674	0.484704				Organoid 1 Cell 58	0.449606	0.279278
Organoid 1 Cell 59	0.516988	0.431202				Organoid 1 Cell 59	0.607482	0.377809				Organoid 1 Cell 59	0.0607977	0.431202				Organoid 1 Cell 59	0.219727	0.377809
Organoid 1 Cell 60	0.447065	0.346173				Organoid 1 Cell 60	0.427945	0.321848				Organoid 1 Cell 60	0.0206567	0.346173				Organoid 1 Cell 60	0.106742	0.321848
Organoid 2 Cell 1	0.190868	0.353114				Organoid 2 Cell 1	0.172538	0.379031				Organoid 2 Cell 1	0.346234	0.353114				Organoid 2 Cell 1	0.314036	0.379031
Organoid 2 Cell 2	0.41118	0.42947				Organoid 2 Cell 2	0.537888	0.446357				Organoid 2 Cell 2	0.357274	0.42947				Organoid 2 Cell 2	0.484676	0.446357
Organoid 2 Cell 3	0.385525	0.318614				Organoid 2 Cell 3	0.486608	0.351922				Organoid 2 Cell 3	0.551879	0.318614				Organoid 2 Cell 3	0.641777	0.351922
Organoid 2 Cell 4	0.157483	0.772922				Organoid 2 Cell 4	0.0993361	0.88052				Organoid 2 Cell 4	0.414081	0.772922				Organoid 2 Cell 4	0.49859	0.88052
Organoid 2 Cell 5	0.380127	0.605014				Organoid 2 Cell 5	0.438053	0.679409				Organoid 2 Cell 5	0.290303	0.605014				Organoid 2 Cell 5	0.192332	0.679409
Organoid 2 Cell 6	0.128158	0.534273				Organoid 2 Cell 6	0.102598	0.78456				Organoid 2 Cell 6	0.205779	0.534273				Organoid 2 Cell 6	0.213166	0.78456
Organoid 2 Cell 7	0.288558	0.643114				Organoid 2 Cell 7	0.339777	0.753126				Organoid 2 Cell 7	0.391726	0.643114				Organoid 2 Cell 7	0.51148	0.753126
Organoid 2 Cell 8	0.480823	0.64965				Organoid 2 Cell 8	0.484731	0.944602				Organoid 2 Cell 8	0.163386	0.64965				Organoid 2 Cell 8	0.108138	0.944602
Organoid 2 Cell 9	0.2804	0.772185				Organoid 2 Cell 9	0.318842	0.722738				Organoid 2 Cell 9	0.328553	0.772185				Organoid 2 Cell 9	0.349678	0.722738
Organoid 2 Cell 10	0.231791	0.655784				Organoid 2 Cell 10	0.220912	0.740664				Organoid 2 Cell 10	0.209433	0.655784				Organoid 2 Cell 10	0.148431	0.740664
Organoid 2 Cell 11	0.0600231	0.700056				Organoid 2 Cell 11	0.0166989	0.623792				Organoid 2 Cell 11	0.588009	0.700056				Organoid 2 Cell 11	0.555287	0.623792
Organoid 2 Cell 12	0.146062	0.842968				Organoid 2 Cell 12	0.194094	0.769445				Organoid 2 Cell 12	0.342983	0.842968				Organoid 2 Cell 12	0.486589	0.769445
Organoid 2 Cell 13	0.154025	0.724362				Organoid 2 Cell 13	0.204058	0.777961				Organoid 2 Cell 13	0.292309	0.724362				Organoid 2 Cell 13	0.311553	0.777961
Organoid 2 Cell 14	0.219763	0.430305				Organoid 2 Cell 14	0.236835	0.580367				Organoid 2 Cell 14	0.421578	0.430305				Organoid 2 Cell 14	0.435607	0.580367
Organoid 2 Cell 15	0.265935	0.916576				Organoid 2 Cell 15	0.407462	0.92644				Organoid 2 Cell 15	0.364359	0.916576				Organoid 2 Cell 15	0.656423	0.92644
Organoid 2 Cell 16	0.251924	0.636412				Organoid 2 Cell 16	0.400006	0.698303				Organoid 2 Cell 16	0.491994	0.636412				Organoid 2 Cell 16	0.863026	0.698303
Organoid 2 Cell 17	0.0850004	0.586111				Organoid 2 Cell 17	0.129279	0.636518				Organoid 2 Cell 17	0.128977	0.586111				Organoid 2 Cell 17	0.164158	0.636518
Organoid 2 Cell 18	0.129108	0.344152				Organoid 2 Cell 18	0.259525	0.320419				Organoid 2 Cell 18	0.150468	0.344152				Organoid 2 Cell 18	0.0952207	0.320419
Organoid 2 Cell 19	0.263241	0.449197				Organoid 2 Cell 19	0.4954	0.520798				Organoid 2 Cell 19	0.407828	0.449197				Organoid 2 Cell 19	0.472302	0.520798
Organoid 2 Cell 20	0.284837	0.577274				Organoid 2 Cell 20	0.484333	0.643795				Organoid 2 Cell 20	0.181083	0.577274				Organoid 2 Cell 20	0.0956096	0.643795
Organoid 2 Cell 21	0.280717	0.164687				Organoid 2 Cell 21	0.16179	0.140193				Organoid 2 Cell 21	0.693516	0.164687				Organoid 2 Cell 21	0.821122	0.140193
Organoid 2 Cell 22	0.411598	0.376894				Organoid 2 Cell 22	0.216434	0.327358				Organoid 2 Cell 22	0.276297	0.376894				Organoid 2 Cell 22	0.42446	0.327358
Organoid 2 Cell 23	0.462665	0.388646				Organoid 2 Cell 23	0.510947	0.338327				Organoid 2 Cell 23	0.295171	0.388646				Organoid 2 Cell 23	0.50859	0.338327
Organoid 2 Cell 24	0.80972	0.628813				Organoid 2 Cell 24	0.772604	0.566303				Organoid 2 Cell 24	0.363757	0.628813				Organoid 2 Cell 24	0.405525	0.566303
Organoid 2 Cell 25	0.676585	0.588679				Organoid 2 Cell 25	0.460379	0.431321				Organoid 2 Cell 25	0.243516	0.588679				Organoid 2 Cell 25	0.305499	0.431321
Organoid 2 Cell 26	0.421343	0.609609				Organoid 2 Cell 26	0.396514	0.669603				Organoid 2 Cell 26	0.430048	0.609609				Organoid 2 Cell 26	0.401745	0.669603
Organoid 2 Cell 27	0.474599	0.679536				Organoid 2 Cell 27	0.43563	0.676448				Organoid 2 Cell 27	0.305725	0.679536				Organoid 2 Cell 27	0.440448	0.676448
Organoid 2 Cell 28	0.542334	0.549844				Organoid 2 Cell 28	0.625814	0.53188				Organoid 2 Cell 28	0.552283	0.549844				Organoid 2 Cell 28	0.537221	0.53188
Organoid 2 Cell 29	0.621294	0.487492				Organoid 2 Cell 29	0.752813	0.427568				Organoid 2 Cell 29	0.339578	0.487492				Organoid 2 Cell 29	0.287257	0.427568
Organoid 2 Cell 30	0.428823	0.564703				Organoid 2 Cell 30	0.387552	0.620695				Organoid 2 Cell 30	0.39334	0.564703				Organoid 2 Cell 30	0.497346	0.620695
Organoid 2 Cell 31	0.390418	0.599174				Organoid 2 Cell 31	0.354189	0.678432				Organoid 2 Cell 31	0.232887	0.599174				Organoid 2 Cell 31	0.139386	0.678432
Organoid 2 Cell 32	0.70885	0.66833				Organoid 2 Cell 32	0.63019	0.685694				Organoid 2 Cell 32	0.255091	0.66833				Organoid 2 Cell 32	0.12253	0.685694
Organoid 2 Cell 33	0.16639	0.684487				Organoid 2 Cell 33	0.115766	0.66574				Organoid 2 Cell 33	0.523164	0.684487				Organoid 2 Cell 33	0.520404	0.66574
Organoid 2 Cell 34	0.437179	0.626051				Organoid 2 Cell 34	0.404179	0.648734				Organoid 2 Cell 34	0.287303	0.626051				Organoid 2 Cell 34	0.257079	0.648734
Organoid 2 Cell 35	0.435684	0.775678				Organoid 2 Cell 35	0.574073	0.858298				Organoid 2 Cell 35	0.433923	0.775678				Organoid 2 Cell 35	0.40895	0.858298
Organoid 2 Cell 36	0.617683	0.372419				Organoid 2 Cell 36	0.553426	0.430382				Organoid 2 Cell 36	0.359476	0.372419				Organoid 2 Cell 36	0.28599	0.430382
Organoid 2 Cell 37	0.565774	0.357261				Organoid 2 Cell 37	0.502372	0.436869				Organoid 2 Cell 37	0.24784	0.357261				Organoid 2 Cell 37	0.340877	0.436869
Organoid 2 Cell 38	0.632097	0.348113				Organoid 2 Cell 38	0.816428	0.273238				Organoid 2 Cell 38	0.533395	0.348113				Organoid 2 Cell 38	0.557445	0.273238
Organoid 2 Cell 39	0.458363	0.562449				Organoid 2 Cell 39	0.412524	0.681963				Organoid 2 Cell 39	0.280848	0.562449				Organoid 2 Cell 39	0.234228	0.681963
Organoid 2 Cell 40	0.318854	0.75698				Organoid 2 Cell 40	0.242073	0.664733				Organoid 2 Cell 40	0.52126	0.75698				Organoid 2 Cell 40	0.517804	0.664733
Organoid 2 Cell 41	0.304269	0.344994				Organoid 2 Cell 41	0.441906	0.276286				Organoid 2 Cell 41	0.428808	0.344994				Organoid 2 Cell 41	0.297164	0.276286
Organoid 2 Cell 42	0.192714	0.148721				Organoid 2 Cell 42	0.134216	0.141935				Organoid 2 Cell 42	0.276441	0.148721				Organoid 2 Cell 42	0.234327	0.141935
Organoid 2 Cell 43	0.448237	0.722509				Organoid 2 Cell 43	0.412904	0.632584				Organoid 2 Cell 43	0.250415	0.722509				Organoid 2 Cell 43	0.400442	0.632584
Organoid 2 Cell 44	0.266021	0.590858				Organoid 2 Cell 44	0.308982	0.51949				Organoid 2 Cell 44	0.307054	0.590858				Organoid 2 Cell 44	0.285291	0.51949
Organoid 2 Cell 45	0.34144	0.480399				Organoid 2 Cell 45	0.513227	0.429639				Organoid 2 Cell 45	0.288726	0.480399				Organoid 2 Cell 45	0.33215	0.429639
Organoid 2 Cell 46	0.495756	0.4048				Organoid 2 Cell 46	0.571416	0.384264				Organoid 2 Cell 46	0.266577	0.4048				Organoid 2 Cell 46	0.201346	0.384264
Organoid 2 Cell 47	0.273202	0.678919				Organoid 2 Cell 47	0.292801	0.547709				Organoid 2 Cell 47	0.881413	0.678919				Organoid 2 Cell 47	0.638518	0.547709
Organoid 2 Cell 48	0.529431	0.39955				Organoid 2 Cell 48	0.4554	0.335277				Organoid 2 Cell 48	0.225161	0.39955				Organoid 2 Cell 48	0.323099	0.335278
Organoid 2 Cell 49	0.464017	0.373552				Organoid 2 Cell 49	0.551282	0.385769				Organoid 2 Cell 49	0.0863199	0.373552				Organoid 2 Cell 49	0.0235624	0.385769
Organoid 2 Cell 50	0.444138	0.569248				Organoid 2 Cell 50	0.455029	0.540851				Organoid 2 Cell 50	0.306103	0.569248				Organoid 2 Cell 50	0.305824	0.540851
Organoid 2 Cell 51	0.197057	0.84814				Organoid 2 Cell 51	0.164847	0.799284				Organoid 2 Cell 51	0.414166	0.84814				Organoid 2 Cell 51	0.288157	0.799284
Organoid 2 Cell 52	0.209547	0.539987				Organoid 2 Cell 52	0.10009	0.436228				Organoid 2 Cell 52	0.265864	0.539987				Organoid 2 Cell 52	0.285201	0.436228
Organoid 2 Cell 53	0.405306	0.282791				Organoid 2 Cell 53	0.380742	0.190246				Organoid 2 Cell 53	0.269683	0.282791				Organoid 2 Cell 53	0.312172	0.190246
Organoid 2 Cell 54	0.405542	0.437806				Organoid 2 Cell 54	0.601364	0.414033				Organoid 2 Cell 54	0.20391	0.437806				Organoid 2 Cell 54	0.262205	0.414033
Organoid 2 Cell 55	0.496777	0.50809				Organoid 2 Cell 55	0.523803	0.42857				Organoid 2 Cell 55	0.434175	0.50809				Organoid 2 Cell 55	0.533512	0.42857
Organoid 2 Cell 56	0.478563	0.709188				Organoid 2 Cell 56	0.576756	0.712623				Organoid 2 Cell 56	0.445387	0.709188				Organoid 2 Cell 56	0.49643	0.712623
Organoid 2 Cell 57	0.362952	0.464907				Organoid 2 Cell 57	0.383661	0.531343				Organoid 2 Cell 57	0.676352	0.464907				Organoid 2 Cell 57	0.632999	0.531343
Organoid 2 Cell 58	0.19935	0.27283				Organoid 2 Cell 58	0.137612	0.220368				Organoid 2 Cell 58	0.260473	0.27283				Organoid 2 Cell 58	0.294889	0.220368
Organoid 2 Cell 59	0.440578	0.469154				Organoid 2 Cell 59	0.44416	0.416535				Organoid 2 Cell 59	0.1397	0.469154				Organoid 2 Cell 59	0.151457	0.416535
Organoid 2 Cell 60	0.512374	0.463758				Organoid 2 Cell 60	0.616378	0.449953				Organoid 2 Cell 60	0.319187	0.463758				Organoid 2 Cell 60	0.260842	0.449953
Organoid 3 Cell 1	0.293149	0.238714				Organoid 3 Cell 1	0.401856	0.13998				Organoid 3 Cell 1	0.398691	0.238714				Organoid 3 Cell 1	0.457403	0.13998
Organoid 3 Cell 2	0.376489	0.238607				Organoid 3 Cell 2	0.455664	0.142296				Organoid 3 Cell 2	0.373889	0.238607				Organoid 3 Cell 2	0.413819	0.142296
Organoid 3 Cell 3	0.571598	0.293037				Organoid 3 Cell 3	0.834983	0.182232				Organoid 3 Cell 3	0.253904	0.293037				Organoid 3 Cell 3	0.330841	0.182232
Organoid 3 Cell 4	0.659489	0.437777				Organoid 3 Cell 4	0.634229	0.288206				Organoid 3 Cell 4	0.446432	0.437777				Organoid 3 Cell 4	0.481096	0.288206
Organoid 3 Cell 5	0.317614	0.713599				Organoid 3 Cell 5	0.419942	0.599164				Organoid 3 Cell 5	0.156761	0.713599				Organoid 3 Cell 5	0.195354	0.599164
Organoid 3 Cell 6	0.588529	0.640998				Organoid 3 Cell 6	0.553744	0.573908				Organoid 3 Cell 6	0.76179	0.640998				Organoid 3 Cell 6	0.836507	0.573908
Organoid 3 Cell 7	0.744648	0.558398				Organoid 3 Cell 7	0.86521	0.447279				Organoid 3 Cell 7	0.49466	0.558398				Organoid 3 Cell 7	0.366173	0.447279
Organoid 3 Cell 8	0.644553	0.6227				Organoid 3 Cell 8	0.687951	0.46289				Organoid 3 Cell 8	0.773881	0.6227				Organoid 3 Cell 8	0.677349	0.46289
Organoid 3 Cell 9	0.42185	0.427138				Organoid 3 Cell 9	0.423817	0.32044				Organoid 3 Cell 9	0.900171	0.427138				Organoid 3 Cell 9	0.720219	0.32044
Organoid 3 Cell 10	0.319148	0.345461				Organoid 3 Cell 10	0.529115	0.273233				Organoid 3 Cell 10	0.288201	0.345461				Organoid 3 Cell 10	0.443637	0.273233
Organoid 3 Cell 11	0.302492	0.351151				Organoid 3 Cell 11	0.415069	0.275316				Organoid 3 Cell 11	0.699315	0.351151				Organoid 3 Cell 11	0.48554	0.275316
Organoid 3 Cell 12	0.237082	0.593281				Organoid 3 Cell 12	0.363006	0.467823				Organoid 3 Cell 12	0.488961	0.593281				Organoid 3 Cell 12	0.391914	0.467823
Organoid 3 Cell 13	0.417888	0.722715				Organoid 3 Cell 13	0.590456	0.751536				Organoid 3 Cell 13	0.497687	0.722715				Organoid 3 Cell 13	0.406784	0.751536
Organoid 3 Cell 14	0.659897	0.516617				Organoid 3 Cell 14	0.807089	0.462357				Organoid 3 Cell 14	0.643644	0.516617				Organoid 3 Cell 14	0.450122	0.462357
Organoid 3 Cell 15	0.145919	0.473602				Organoid 3 Cell 15	0.221478	0.489327				Organoid 3 Cell 15	0.507524	0.473602				Organoid 3 Cell 15	0.412512	0.489327
Organoid 3 Cell 16	0.393531	0.57414				Organoid 3 Cell 16	0.418392	0.585863				Organoid 3 Cell 16	0.779116	0.57414				Organoid 3 Cell 16	0.73038	0.585863
Organoid 3 Cell 17	0.533077	0.369266				Organoid 3 Cell 17	0.705463	0.414812				Organoid 3 Cell 17	0.779116	0.369266				Organoid 3 Cell 17	0.73038	0.414812
Organoid 3 Cell 18	0.696556	0.466928				Organoid 3 Cell 18	0.698366	0.538698				Organoid 3 Cell 18	0.587726	0.466928				Organoid 3 Cell 18	0.553184	0.538698
Organoid 3 Cell 19	0.217979	0.401492				Organoid 3 Cell 19	0.303454	0.298215				Organoid 3 Cell 19	0.481122	0.401492				Organoid 3 Cell 19	0.421592	0.298215
Organoid 3 Cell 20	0.199268	0.910545				Organoid 3 Cell 20	0.267499	0.720008				Organoid 3 Cell 20	0.55314	0.910545				Organoid 3 Cell 20	0.418087	0.720008
Organoid 3 Cell 21	0.432929	0.606399				Organoid 3 Cell 21	0.367782	0.626506				Organoid 3 Cell 21	0.125485	0.606399				Organoid 3 Cell 21	0.198471	0.626506
Organoid 3 Cell 22	0.680943	0.399525				Organoid 3 Cell 22	0.602738	0.481799				Organoid 3 Cell 22	0.0314141	0.399525				Organoid 3 Cell 22	0.15472	0.481799
Organoid 3 Cell 23	0.375484	0.416667				Organoid 3 Cell 23	0.397883	0.485978				Organoid 3 Cell 23	0.364869	0.416667				Organoid 3 Cell 23	0.382922	0.485978
Organoid 3 Cell 24	0.494703	0.374136				Organoid 3 Cell 24	0.457233	0.392231				Organoid 3 Cell 24	0.25333	0.374136				Organoid 3 Cell 24	0.263234	0.392231
Organoid 3 Cell 25	0.266488	0.330367				Organoid 3 Cell 25	0.185402	0.464563				Organoid 3 Cell 25	0.0785996	0.330367				Organoid 3 Cell 25	0.139832	0.464563
Organoid 3 Cell 26	0.636568	0.60004				Organoid 3 Cell 26	0.59572	0.68644				Organoid 3 Cell 26	0.674766	0.60004				Organoid 3 Cell 26	0.502239	0.68644
Organoid 3 Cell 27	0.401959	0.288666				Organoid 3 Cell 27	0.480982	0.382946				Organoid 3 Cell 27	0.170602	0.288666				Organoid 3 Cell 27	0.300422	0.382946
Organoid 3 Cell 28	0.389837	0.487243				Organoid 3 Cell 28	0.341017	0.504013				Organoid 3 Cell 28	0.689568	0.487243				Organoid 3 Cell 28	0.519047	0.504013
Organoid 3 Cell 29	0.530368	0.634022				Organoid 3 Cell 29	0.635672	0.579215				Organoid 3 Cell 29	0.250474	0.634022				Organoid 3 Cell 29	0.459719	0.579215
Organoid 3 Cell 30	0.719147	0.458727				Organoid 3 Cell 30	0.694505	0.458957				Organoid 3 Cell 30	0.172795	0.458727				Organoid 3 Cell 30	0.314088	0.458957
Organoid 3 Cell 31	0.286681	0.50738				Organoid 3 Cell 31	0.16385	0.560861				Organoid 3 Cell 31	0.426381	0.50738				Organoid 3 Cell 31	0.547035	0.560861
Organoid 3 Cell 32	0.361527	0.421791				Organoid 3 Cell 32	0.28906	0.478019				Organoid 3 Cell 32	0.620895	0.421791				Organoid 3 Cell 32	0.617397	0.478019
Organoid 3 Cell 33	0.752013	0.418855				Organoid 3 Cell 33	0.727735	0.452525				Organoid 3 Cell 33	0.351638	0.418855				Organoid 3 Cell 33	0.484906	0.452525
Organoid 3 Cell 34	0.644001	0.346783				Organoid 3 Cell 34	0.677167	0.333261				Organoid 3 Cell 34	0.591179	0.346783				Organoid 3 Cell 34	0.462268	0.333261
Organoid 3 Cell 35	0.224496	0.242867				Organoid 3 Cell 35	0.0435684	0.216192				Organoid 3 Cell 35	0.444674	0.242867				Organoid 3 Cell 35	0.480908	0.216192
Organoid 3 Cell 36	0.588269	0.254083				Organoid 3 Cell 36	0.667487	0.374832				Organoid 3 Cell 36	0.474617	0.254083				Organoid 3 Cell 36	0.452439	0.374832
Organoid 3 Cell 37	0.457083	0.653247				Organoid 3 Cell 37	0.490221	0.527723				Organoid 3 Cell 37	0.575101	0.653247				Organoid 3 Cell 37	0.599225	0.527723
Organoid 3 Cell 38	0.251998	0.331587				Organoid 3 Cell 38	0.215757	0.365806				Organoid 3 Cell 38	0.449004	0.331587				Organoid 3 Cell 38	0.447885	0.365806
Organoid 3 Cell 39	0.17615	0.233621				Organoid 3 Cell 39	0.13355	0.263678				Organoid 3 Cell 39	0.28332	0.233621				Organoid 3 Cell 39	0.246168	0.263678
Organoid 3 Cell 40	0.442802	0.25955				Organoid 3 Cell 40	0.402054	0.364601				Organoid 3 Cell 40	0.26877	0.25955				Organoid 3 Cell 40	0.329005	0.364601
Organoid 3 Cell 41	0.361052	0.442441				Organoid 3 Cell 41	0.426247	0.365641				Organoid 3 Cell 41	0.451597	0.442441				Organoid 3 Cell 41	0.678825	0.365641
Organoid 3 Cell 42	0.488455	0.266917				Organoid 3 Cell 42	0.456188	0.226742				Organoid 3 Cell 42	0.158684	0.266917				Organoid 3 Cell 42	0.217503	0.226742
Organoid 3 Cell 43	0.311039	0.296182				Organoid 3 Cell 43	0.331267	0.266473				Organoid 3 Cell 43	0.190219	0.296182				Organoid 3 Cell 43	0.308368	0.266473
Organoid 3 Cell 44	0.359809	0.552102				Organoid 3 Cell 44	0.304722	0.484652				Organoid 3 Cell 44	0.320825	0.552102				Organoid 3 Cell 44	0.548061	0.484652
Organoid 3 Cell 45	0.305491	0.786617				Organoid 3 Cell 45	0.339379	0.802332				Organoid 3 Cell 45	0.455001	0.786617				Organoid 3 Cell 45	0.593844	0.802332
Organoid 3 Cell 46	0.456897	0.70073				Organoid 3 Cell 46	0.415176	0.585112				Organoid 3 Cell 46	0.642368	0.70073				Organoid 3 Cell 46	0.781096	0.585112
Organoid 3 Cell 47	0.209327	0.758911				Organoid 3 Cell 47	0.164694	0.757906				Organoid 3 Cell 47	0.621688	0.758911				Organoid 3 Cell 47	0.880083	0.757906
Organoid 3 Cell 48	0.505521	0.795206				Organoid 3 Cell 48	0.421298	0.812495				Organoid 3 Cell 48	0.344348	0.795206				Organoid 3 Cell 48	0.363497	0.812495
Organoid 3 Cell 49	0.686658	0.479286				Organoid 3 Cell 49	0.646228	0.396237				Organoid 3 Cell 49	0.206208	0.479286				Organoid 3 Cell 49	0.290781	0.396237
Organoid 3 Cell 50	0.799942	0.479769				Organoid 3 Cell 50	0.854423	0.367162				Organoid 3 Cell 50	0.676089	0.479769				Organoid 3 Cell 50	0.866619	0.367162
Organoid 3 Cell 51	0.600813	0.780345				Organoid 3 Cell 51	0.520653	0.67169				Organoid 3 Cell 51	0.490556	0.780345				Organoid 3 Cell 51	0.691665	0.67169
Organoid 3 Cell 52	0.447934	0.60615				Organoid 3 Cell 52	0.442656	0.599165				Organoid 3 Cell 52	0.763956	0.60615				Organoid 3 Cell 52	0.929199	0.599165
Organoid 3 Cell 53	0.422992	0.30928				Organoid 3 Cell 53	0.401498	0.2931				Organoid 3 Cell 53	0.588226	0.30928				Organoid 3 Cell 53	0.688296	0.2931
Organoid 3 Cell 54	0.220353	0.562038				Organoid 3 Cell 54	0.179498	0.525631				Organoid 3 Cell 54	0.592879	0.562038				Organoid 3 Cell 54	0.866527	0.525631
Organoid 3 Cell 55	0.194079	0.441919				Organoid 3 Cell 55	0.206864	0.500097				Organoid 3 Cell 55	0.640336	0.441919				Organoid 3 Cell 55	0.74098	0.500097
Organoid 3 Cell 56	0.533493	0.644824				Organoid 3 Cell 56	0.52094	0.733111				Organoid 3 Cell 56	0.208627	0.644824				Organoid 3 Cell 56	0.350369	0.733111
Organoid 3 Cell 57	0.60117	0.505174				Organoid 3 Cell 57	0.620031	0.537504				Organoid 3 Cell 57	0.585972	0.505174				Organoid 3 Cell 57	0.781261	0.537504
Organoid 3 Cell 58	0.495958	0.580245				Organoid 3 Cell 58	0.551191	0.596431				Organoid 3 Cell 58	0.531506	0.580245				Organoid 3 Cell 58	0.801936	0.596431
Organoid 3 Cell 59	0.522783	0.617812				Organoid 3 Cell 59	0.582373	0.695832				Organoid 3 Cell 59	0.8073	0.617812				Organoid 3 Cell 59	0.817779	0.695832
Organoid 3 Cell 60	0.403799	0.653536				Organoid 3 Cell 60	0.378072	0.590159				Organoid 3 Cell 60	0.507531	0.653536				Organoid 3 Cell 60	0.76529	0.590159
Statistical Analysis						Statistical Analysis						Statistical Analysis						Statistical Analysis
t-Test: Two-Sample Assuming Unequal Variances						t-Test: Two-Sample Assuming Unequal Variances						t-Test: Two-Sample Assuming Unequal Variances						t-Test: Two-Sample Assuming Unequal Variances
	Week 9 GFP	Week 4 GFP					Week 9 UBE3A	Week 4 UBE3A					Week 12 GFP	Week 4 GFP					Week 12 UBE3A	Week 4 UBE3A
Mean	0.426513	0.492115				Mean	0.43731	0.468418				Mean	0.350888	0.492115				Mean	0.400278	0.468418
Variance	0.0319084	0.0374127				Variance	0.0422843	0.0414363				Variance	0.0405743	0.0374127				Variance	0.0451969	0.0414363
Observations	180	180				Observations	180	180				Observations	180	180				Observations	180	180
Hypothesized Mean Difference	0					Hypothesized Mean Difference	0					Hypothesized Mean Difference	0					Hypothesized Mean Difference	0
df	356					df	358					df	357					df	357
t Stat	-3.34285					t Stat	-1.44245					t Stat	-6.78487					t Stat	-3.10595
P(T<=t) one-tail	0.000458662					P(T<=t) one-tail	0.0750253					P(T<=t) one-tail	2.42207e-11					P(T<=t) one-tail	0.00102422
t Critical one-tail	1.64915					t Critical one-tail	1.64912					t Critical one-tail	1.64913					t Critical one-tail	1.64913
P(T<=t) two-tail	0.000917323					P(T<=t) two-tail	0.150051					P(T<=t) two-tail	4.84414e-11					P(T<=t) two-tail	0.00204845
t Critical two-tail	1.96665					t Critical two-tail	1.96661					t Critical two-tail	1.96663					t Critical two-tail	1.96663

## Sheet: Supplementary Figure S5
Supplementary Figure 4A						Supplementary Figure 4B					Supplementary Figure 4C						Supplementary Figure 4D						Supplementary Figure 4E						Supplementary Figure 4F
Week 4	Normalized GFP Intensity					Week 4	Normalized UBE3A Intensity				Week 12	Normalized GFP Intensity					Week 12	Normalized UBE3A Intensity					Week 15	Normalized GFP Intensity					Week 15	Normalized UBE3A Intensity
	TUJ1+	SOX2+					TUJ1+	SOX2+				TUJ1+	SOX2+					TUJ1+	SOX2+					TUJ1+	SOX2+					TUJ1+	SOX2+
Organoid 1 Cell 1	0.867227	0.68435				Organoid 1 Cell 1	0.968022	0.588928			Organoid 1 Cell 1	0.0947033	0.738166				Organoid 1 Cell 1	0.208999	0.792102				Organoid 1 Cell 1	0.295441	0.157136				Organoid 1 Cell 1	0.298174	0.243174
Organoid 1 Cell 2	0.340425	0.501059				Organoid 1 Cell 2	0.182425	0.345322			Organoid 1 Cell 2	0.115891	0.400018				Organoid 1 Cell 2	0.0670334	0.4483				Organoid 1 Cell 2	0.297458	0.0232049				Organoid 1 Cell 2	0.517538	0.13271
Organoid 1 Cell 3	0.492807	0.592774				Organoid 1 Cell 3	0.412366	0.464189			Organoid 1 Cell 3	0.0677714	0.73223				Organoid 1 Cell 3	0.0817937	0.588132				Organoid 1 Cell 3	0.12687	0.0858481				Organoid 1 Cell 3	0.115599	0.193048
Organoid 1 Cell 4	0.831369	0.777646				Organoid 1 Cell 4	0.695862	0.764964			Organoid 1 Cell 4	0.0511833	0.437131				Organoid 1 Cell 4	0.108036	0.521472				Organoid 1 Cell 4	0.569862	0.200125				Organoid 1 Cell 4	0.763733	0.267935
Organoid 1 Cell 5	0.693804	0.495222				Organoid 1 Cell 5	0.642206	0.417349			Organoid 1 Cell 5	0.174027	0.224069				Organoid 1 Cell 5	0.196045	0.361891				Organoid 1 Cell 5	0.258472	0.0669712				Organoid 1 Cell 5	0.425898	0.216489
Organoid 1 Cell 6	0.533364	0.505655				Organoid 1 Cell 6	0.317822	0.472248			Organoid 1 Cell 6	0.0334174	0.0500283				Organoid 1 Cell 6	0.00485446	0.127929				Organoid 1 Cell 6	0.293096	0.223588				Organoid 1 Cell 6	0.630418	0.387761
Organoid 1 Cell 7	0.579278	0.312811				Organoid 1 Cell 7	0.485339	0.283184			Organoid 1 Cell 7	0.0692419	0.671709				Organoid 1 Cell 7	0.324927	0.591097				Organoid 1 Cell 7	0.197201	0.0588017				Organoid 1 Cell 7	0.708753	0.195225
Organoid 1 Cell 8	0.662943	0.348901				Organoid 1 Cell 8	0.581815	0.310747			Organoid 1 Cell 8	0.548742	0.494557				Organoid 1 Cell 8	0.60809	0.378182				Organoid 1 Cell 8	0.108973	0.323241				Organoid 1 Cell 8	0.277371	0.380709
Organoid 1 Cell 9	0.721815	0.333027				Organoid 1 Cell 9	0.719244	0.275004			Organoid 1 Cell 9	0.469366	0.478608				Organoid 1 Cell 9	0.640661	0.497541				Organoid 1 Cell 9	0.159633	0.408702				Organoid 1 Cell 9	0.208134	0.579139
Organoid 1 Cell 10	0.710112	0.352903				Organoid 1 Cell 10	0.556036	0.331158			Organoid 1 Cell 10	0.124044	0.83639				Organoid 1 Cell 10	0.250101	0.768233				Organoid 1 Cell 10	0.234315	0.307043				Organoid 1 Cell 10	0.256865	0.329028
Organoid 1 Cell 11	0.256952	0.683972				Organoid 1 Cell 11	0.191224	0.661191			Organoid 1 Cell 11	0.276298	0.179331				Organoid 1 Cell 11	0.293391	0.184442				Organoid 1 Cell 11	0.629061	0.179168				Organoid 1 Cell 11	0.660236	0.310473
Organoid 1 Cell 12	0.341014	0.617966				Organoid 1 Cell 12	0.30592	0.609637			Organoid 1 Cell 12	0.208289	0.70444				Organoid 1 Cell 12	0.649725	0.742023				Organoid 1 Cell 12	0.240391	0.385623				Organoid 1 Cell 12	0.201016	0.472666
Organoid 1 Cell 13	0.09501	0.596469				Organoid 1 Cell 13	0.115187	0.581093			Organoid 1 Cell 13	0.303817	0.679144				Organoid 1 Cell 13	0.38601	0.679415				Organoid 1 Cell 13	0.206205	0.219448				Organoid 1 Cell 13	0.176035	0.301244
Organoid 1 Cell 14	0.485728	0.576378				Organoid 1 Cell 14	0.438122	0.571619			Organoid 1 Cell 14	0.31186	0.122723				Organoid 1 Cell 14	0.270838	0.205089				Organoid 1 Cell 14	0.177963	0.359017				Organoid 1 Cell 14	0.149976	0.462398
Organoid 1 Cell 15	0.368526	0.541055				Organoid 1 Cell 15	0.266167	0.551015			Organoid 1 Cell 15	0.090436	0.201588				Organoid 1 Cell 15	0.291494	0.267199				Organoid 1 Cell 15	0.189714	0.427472				Organoid 1 Cell 15	0.372461	0.427774
Organoid 1 Cell 16	0.554411	0.405138				Organoid 1 Cell 16	0.50033	0.347809			Organoid 1 Cell 16	0.251706	0.2584				Organoid 1 Cell 16	0.266502	0.272312				Organoid 1 Cell 16	0.122238	0.28277				Organoid 1 Cell 16	0.315916	0.324233
Organoid 1 Cell 17	0.820661	0.444258				Organoid 1 Cell 17	0.841819	0.39332			Organoid 1 Cell 17	0.163793	0.387814				Organoid 1 Cell 17	0.442497	0.338589				Organoid 1 Cell 17	0.27113	0.33307				Organoid 1 Cell 17	0.579648	0.389972
Organoid 1 Cell 18	0.337706	0.331197				Organoid 1 Cell 18	0.269716	0.320153			Organoid 1 Cell 18	0.249847	0.50179				Organoid 1 Cell 18	0.447111	0.515223				Organoid 1 Cell 18	0.109683	0.476445				Organoid 1 Cell 18	0.267897	0.38084
Organoid 1 Cell 19	0.453868	0.487001				Organoid 1 Cell 19	0.413454	0.402939			Organoid 1 Cell 19	0.228179	0.329592				Organoid 1 Cell 19	0.412548	0.32826				Organoid 1 Cell 19	0.327345	0.259791				Organoid 1 Cell 19	0.641341	0.321427
Organoid 1 Cell 20	0.479925	0.186692				Organoid 1 Cell 20	0.396989	0.136051			Organoid 1 Cell 20	0.418243	0.320633				Organoid 1 Cell 20	0.552674	0.349794				Organoid 1 Cell 20	0.102431	0.448437				Organoid 1 Cell 20	0.135531	0.565621
Organoid 1 Cell 21	0.317365	0.721409				Organoid 1 Cell 21	0.262684	0.863157			Organoid 1 Cell 21	0.241716	0.0795749				Organoid 1 Cell 21	0.258422	0.285293				Organoid 1 Cell 21	0.253368	0.434436				Organoid 1 Cell 21	0.337055	0.357374
Organoid 1 Cell 22	0.259168	0.59137				Organoid 1 Cell 22	0.246087	0.726572			Organoid 1 Cell 22	0.076125	0.0892324				Organoid 1 Cell 22	0.00947742	0.220756				Organoid 1 Cell 22	0.32235	0.574301				Organoid 1 Cell 22	0.421284	0.45404
Organoid 1 Cell 23	0.755925	0.554553				Organoid 1 Cell 23	0.613738	0.650406			Organoid 1 Cell 23	0.268756	0.412954				Organoid 1 Cell 23	0.314797	0.520367				Organoid 1 Cell 23	0.552428	0.562444				Organoid 1 Cell 23	0.722551	0.425534
Organoid 1 Cell 24	0.437162	0.572028				Organoid 1 Cell 24	0.385236	0.637061			Organoid 1 Cell 24	0.104718	0.0447716				Organoid 1 Cell 24	0.0352597	0.196039				Organoid 1 Cell 24	0.377007	0.571882				Organoid 1 Cell 24	0.587012	0.571179
Organoid 1 Cell 25	0.817567	0.394057				Organoid 1 Cell 25	0.625965	0.470496			Organoid 1 Cell 25	0.195607	0.180053				Organoid 1 Cell 25	0.248228	0.402822				Organoid 1 Cell 25	0.327993	0.382558				Organoid 1 Cell 25	0.335603	0.37518
Organoid 1 Cell 26	0.531023	0.389163				Organoid 1 Cell 26	0.42876	0.484449			Organoid 1 Cell 26	0.532022	0.200762				Organoid 1 Cell 26	0.551697	0.342093				Organoid 1 Cell 26	0.385127	0.408271				Organoid 1 Cell 26	0.576331	0.353693
Organoid 1 Cell 27	0.621144	0.331492				Organoid 1 Cell 27	0.547175	0.360971			Organoid 1 Cell 27	0.224123	0.254583				Organoid 1 Cell 27	0.35592	0.34073				Organoid 1 Cell 27	0.488344	0.464689				Organoid 1 Cell 27	0.566008	0.336552
Organoid 1 Cell 28	0.724988	0.705281				Organoid 1 Cell 28	0.604885	0.73725			Organoid 1 Cell 28	0.108999	0.136387				Organoid 1 Cell 28	0.185072	0.320111				Organoid 1 Cell 28	0.342694	0.371655				Organoid 1 Cell 28	0.314787	0.27361
Organoid 1 Cell 29	0.637705	0.386267				Organoid 1 Cell 29	0.460709	0.459764			Organoid 1 Cell 29	0.0487496	0.419794				Organoid 1 Cell 29	0.031857	0.638041				Organoid 1 Cell 29	0.287472	0.326924				Organoid 1 Cell 29	0.402538	0.20237
Organoid 1 Cell 30	0.389499	0.272272				Organoid 1 Cell 30	0.335984	0.363511			Organoid 1 Cell 30	0.118437	0.265416				Organoid 1 Cell 30	0.036851	0.490301				Organoid 1 Cell 30	0.54041	0.432851				Organoid 1 Cell 30	0.522897	0.333433
Organoid 1 Cell 31	0.0461499	0.390133				Organoid 1 Cell 31	0.0375594	0.423822			Organoid 1 Cell 31	0.127647	0.331789				Organoid 1 Cell 31	0.0604202	0.499869				Organoid 1 Cell 31	0.577606	0.3963				Organoid 1 Cell 31	0.655884	0.306616
Organoid 1 Cell 32	0.596392	0.355582				Organoid 1 Cell 32	0.558249	0.3992			Organoid 1 Cell 32	0.477767	0.354943				Organoid 1 Cell 32	0.339635	0.477953				Organoid 1 Cell 32	0.422208	0.308176				Organoid 1 Cell 32	0.463568	0.216077
Organoid 1 Cell 33	0.184821	0.462246				Organoid 1 Cell 33	0.25627	0.572478			Organoid 1 Cell 33	0.375811	0.360046				Organoid 1 Cell 33	0.27984	0.598216				Organoid 1 Cell 33	0.336021	0.472112				Organoid 1 Cell 33	0.379985	0.354945
Organoid 1 Cell 34	0.169909	0.278887				Organoid 1 Cell 34	0.163995	0.336545			Organoid 1 Cell 34	0.0629753	0.235383				Organoid 1 Cell 34	0.0430676	0.427808				Organoid 1 Cell 34	0.266463	0.521605				Organoid 1 Cell 34	0.339308	0.421564
Organoid 1 Cell 35	0.696245	0.602803				Organoid 1 Cell 35	0.621746	0.722455			Organoid 1 Cell 35	0.155586	0.409101				Organoid 1 Cell 35	0.374121	0.589292				Organoid 1 Cell 35	0.22041	0.36413				Organoid 1 Cell 35	0.210765	0.231219
Organoid 1 Cell 36	0.113522	0.442293				Organoid 1 Cell 36	0.131115	0.456708			Organoid 1 Cell 36	0.295921	0.176365				Organoid 1 Cell 36	0.480416	0.362325				Organoid 1 Cell 36	0.338938	0.433849				Organoid 1 Cell 36	0.350051	0.347679
Organoid 1 Cell 37	0.130016	0.546807				Organoid 1 Cell 37	0.170171	0.67378			Organoid 1 Cell 37	0.54611	0.195453				Organoid 1 Cell 37	0.558896	0.423436				Organoid 1 Cell 37	0.529935	0.393061				Organoid 1 Cell 37	0.612501	0.291618
Organoid 1 Cell 38	0.159393	0.623896				Organoid 1 Cell 38	0.173175	0.796643			Organoid 1 Cell 38	0.287516	0.36697				Organoid 1 Cell 38	0.203879	0.551335				Organoid 1 Cell 38	0.38699	0.309334				Organoid 1 Cell 38	0.525394	0.235075
Organoid 1 Cell 39	0.534198	0.408351				Organoid 1 Cell 39	0.458774	0.24794			Organoid 1 Cell 39	0.241123	0.12906				Organoid 1 Cell 39	0.29828	0.296924				Organoid 1 Cell 39	0.243477	0.519387				Organoid 1 Cell 39	0.365952	0.409042
Organoid 1 Cell 40	0.719183	0.533606				Organoid 1 Cell 40	0.69504	0.456866			Organoid 1 Cell 40	0.172273	0.325478				Organoid 1 Cell 40	0.25694	0.480805				Organoid 1 Cell 40	0.363675	0.370673				Organoid 1 Cell 40	0.537537	0.304227
Organoid 1 Cell 41	0.509062	0.415313				Organoid 1 Cell 41	0.530621	0.457104			Organoid 1 Cell 41	0.0419149	0.670148				Organoid 1 Cell 41	0.122458	0.548682				Organoid 1 Cell 41	0.497486	0.301355				Organoid 1 Cell 41	0.662498	0.532059
Organoid 1 Cell 42	0.45355	0.199549				Organoid 1 Cell 42	0.433066	0.255555			Organoid 1 Cell 42	0.0464848	0.488116				Organoid 1 Cell 42	0.186247	0.445487				Organoid 1 Cell 42	0.413768	0.439273				Organoid 1 Cell 42	0.617961	0.428299
Organoid 1 Cell 43	0.362555	0.238731				Organoid 1 Cell 43	0.240932	0.263879			Organoid 1 Cell 43	0.137611	0.59633				Organoid 1 Cell 43	0.280484	0.488487				Organoid 1 Cell 43	0.589985	0.488159				Organoid 1 Cell 43	0.790591	0.411355
Organoid 1 Cell 44	0.0177734	0.150422				Organoid 1 Cell 44	0.0273484	0.149187			Organoid 1 Cell 44	0.347377	0.544672				Organoid 1 Cell 44	0.410403	0.552522				Organoid 1 Cell 44	0.299135	0.397035				Organoid 1 Cell 44	0.310978	0.445787
Organoid 1 Cell 45	0.0869669	0.372122				Organoid 1 Cell 45	0.0715981	0.414573			Organoid 1 Cell 45	0.00705246	0.180791				Organoid 1 Cell 45	0.149857	0.167746				Organoid 1 Cell 45	0.419349	0.489413				Organoid 1 Cell 45	0.619897	0.578539
Organoid 1 Cell 46	0.283297	0.34646				Organoid 1 Cell 46	0.111293	0.330511			Organoid 1 Cell 46	0.498306	0.350826				Organoid 1 Cell 46	0.603199	0.343937				Organoid 1 Cell 46	0.543056	0.290181				Organoid 1 Cell 46	0.66293	0.413838
Organoid 1 Cell 47	0.19153	0.510626				Organoid 1 Cell 47	0.210446	0.556298			Organoid 1 Cell 47	0.295163	0.171904				Organoid 1 Cell 47	0.330398	0.180739				Organoid 1 Cell 47	0.329343	0.402352				Organoid 1 Cell 47	0.288502	0.444967
Organoid 1 Cell 48	0.26276	0.349687				Organoid 1 Cell 48	0.253782	0.327655			Organoid 1 Cell 48	0.0336993	0.311327				Organoid 1 Cell 48	0.304643	0.328914				Organoid 1 Cell 48	0.271764	0.597266				Organoid 1 Cell 48	0.191256	0.695848
Organoid 1 Cell 49	0.883289	0.422402				Organoid 1 Cell 49	0.814778	0.397923			Organoid 1 Cell 49	0.507052	0.39912				Organoid 1 Cell 49	0.646876	0.318287				Organoid 1 Cell 49	0.181234	0.360431				Organoid 1 Cell 49	0.15332	0.531486
Organoid 1 Cell 50	0.451832	0.477979				Organoid 1 Cell 50	0.388717	0.500906			Organoid 1 Cell 50	0.650965	0.57285				Organoid 1 Cell 50	0.983936	0.592722				Organoid 1 Cell 50	0.206458	0.30716				Organoid 1 Cell 50	0.223551	0.354532
Organoid 1 Cell 51	0.657848	0.475187				Organoid 1 Cell 51	0.680329	0.508376			Organoid 1 Cell 51	0.790068	0.665795				Organoid 1 Cell 51	0.742365	0.533764				Organoid 1 Cell 51	0.234197	0.306537				Organoid 1 Cell 51	0.286628	0.365228
Organoid 1 Cell 52	0.219191	0.492361				Organoid 1 Cell 52	0.157709	0.416098			Organoid 1 Cell 52	0.395945	0.510272				Organoid 1 Cell 52	0.373516	0.541142				Organoid 1 Cell 52	0.0881183	0.271512				Organoid 1 Cell 52	0.119954	0.24572
Organoid 1 Cell 53	0.548732	0.516282				Organoid 1 Cell 53	0.54383	0.587737			Organoid 1 Cell 53	0.156585	0.968091				Organoid 1 Cell 53	0.277867	0.791384				Organoid 1 Cell 53	0.056004	0.392642				Organoid 1 Cell 53	0.128343	0.559966
Organoid 1 Cell 54	0.233544	0.372205				Organoid 1 Cell 54	0.130968	0.422102			Organoid 1 Cell 54	0.37712	0.661517				Organoid 1 Cell 54	0.452229	0.604351				Organoid 1 Cell 54	0.271743	0.532289				Organoid 1 Cell 54	0.422311	0.638262
Organoid 1 Cell 55	0.196201	0.491287				Organoid 1 Cell 55	0.104487	0.505952			Organoid 1 Cell 55	0.0781521	0.481446				Organoid 1 Cell 55	0.112551	0.469458				Organoid 1 Cell 55	0.0961193	0.408654				Organoid 1 Cell 55	0.292793	0.416223
Organoid 1 Cell 56	0.213268	0.352831				Organoid 1 Cell 56	0.154155	0.374326			Organoid 1 Cell 56	0.478458	0.374693				Organoid 1 Cell 56	0.617424	0.410077				Organoid 1 Cell 56	0.37574	0.36684				Organoid 1 Cell 56	0.607776	0.479268
Organoid 1 Cell 57	0.41601	0.351949				Organoid 1 Cell 57	0.436169	0.388762			Organoid 1 Cell 57	0.194235	0.480866				Organoid 1 Cell 57	0.294807	0.502712				Organoid 1 Cell 57	0.397638	0.443934				Organoid 1 Cell 57	0.335136	0.627832
Organoid 1 Cell 58	0.484704	0.2622				Organoid 1 Cell 58	0.279278	0.222092			Organoid 1 Cell 58	0.239674	0.411707				Organoid 1 Cell 58	0.449606	0.38904				Organoid 1 Cell 58	0.173895	0.369003				Organoid 1 Cell 58	0.100196	0.468539
Organoid 1 Cell 59	0.431202	0.113397				Organoid 1 Cell 59	0.377809	0.0950601			Organoid 1 Cell 59	0.0607977	0.319048				Organoid 1 Cell 59	0.219727	0.435486				Organoid 1 Cell 59	0.209968	0.468644				Organoid 1 Cell 59	0.090197	0.44036
Organoid 1 Cell 60	0.346173	0.117111				Organoid 1 Cell 60	0.321848	0.160701			Organoid 1 Cell 60	0.0206567	0.189555				Organoid 1 Cell 60	0.106742	0.147115				Organoid 1 Cell 60	0.266821	0.418298				Organoid 1 Cell 60	0.352919	0.47356
Organoid 2 Cell 1	0.353114	0.381571				Organoid 2 Cell 1	0.379031	0.487644			Organoid 2 Cell 1	0.346234	0.34836				Organoid 2 Cell 1	0.314036	0.334537				Organoid 2 Cell 1	0.349668	0.481469				Organoid 2 Cell 1	0.235736	0.500972
Organoid 2 Cell 2	0.42947	0.473245				Organoid 2 Cell 2	0.446357	0.533516			Organoid 2 Cell 2	0.357274	0.511778				Organoid 2 Cell 2	0.484676	0.556405				Organoid 2 Cell 2	0.246902	0.589176				Organoid 2 Cell 2	0.321851	0.566933
Organoid 2 Cell 3	0.318614	0.288865				Organoid 2 Cell 3	0.351922	0.396975			Organoid 2 Cell 3	0.551879	0.413418				Organoid 2 Cell 3	0.641777	0.560154				Organoid 2 Cell 3	0.192336	0.305513				Organoid 2 Cell 3	0.121912	0.3157
Organoid 2 Cell 4	0.772922	0.338737				Organoid 2 Cell 4	0.88052	0.378666			Organoid 2 Cell 4	0.414081	0.424958				Organoid 2 Cell 4	0.49859	0.496878				Organoid 2 Cell 4	0.156202	0.399262				Organoid 2 Cell 4	0.0445535	0.404638
Organoid 2 Cell 5	0.605014	0.454052				Organoid 2 Cell 5	0.679409	0.544969			Organoid 2 Cell 5	0.290303	0.421438				Organoid 2 Cell 5	0.192332	0.471052				Organoid 2 Cell 5	0.220844	0.408135				Organoid 2 Cell 5	0.111734	0.508782
Organoid 2 Cell 6	0.534273	0.397575				Organoid 2 Cell 6	0.78456	0.437134			Organoid 2 Cell 6	0.205779	0.264691				Organoid 2 Cell 6	0.213166	0.384586				Organoid 2 Cell 6	0.185231	0.341093				Organoid 2 Cell 6	0.229441	0.377854
Organoid 2 Cell 7	0.643114	0.420314				Organoid 2 Cell 7	0.753126	0.493309			Organoid 2 Cell 7	0.391726	0.337791				Organoid 2 Cell 7	0.51148	0.337928				Organoid 2 Cell 7	0.2414	0.465409				Organoid 2 Cell 7	0.43198	0.432897
Organoid 2 Cell 8	0.64965	0.423404				Organoid 2 Cell 8	0.944602	0.475836			Organoid 2 Cell 8	0.163386	0.592951				Organoid 2 Cell 8	0.108138	0.699997				Organoid 2 Cell 8	0.500014	0.401324				Organoid 2 Cell 8	0.463442	0.422049
Organoid 2 Cell 9	0.772185	0.366706				Organoid 2 Cell 9	0.722738	0.394272			Organoid 2 Cell 9	0.328553	0.394351				Organoid 2 Cell 9	0.349678	0.381128				Organoid 2 Cell 9	0.336754	0.420095				Organoid 2 Cell 9	0.26511	0.418782
Organoid 2 Cell 10	0.655784	0.460098				Organoid 2 Cell 10	0.740664	0.384022			Organoid 2 Cell 10	0.209433	0.266165				Organoid 2 Cell 10	0.148431	0.230446				Organoid 2 Cell 10	0.214375	0.514693				Organoid 2 Cell 10	0.0939344	0.509264
Organoid 2 Cell 11	0.700056	0.506046				Organoid 2 Cell 11	0.623792	0.536076			Organoid 2 Cell 11	0.588009	0.473956				Organoid 2 Cell 11	0.555287	0.605183				Organoid 2 Cell 11	0.379997	0.447174				Organoid 2 Cell 11	0.230536	0.409651
Organoid 2 Cell 12	0.842968	0.46848				Organoid 2 Cell 12	0.769445	0.482287			Organoid 2 Cell 12	0.342983	0.378569				Organoid 2 Cell 12	0.486589	0.475042				Organoid 2 Cell 12	0.385081	0.265235				Organoid 2 Cell 12	0.43638	0.338535
Organoid 2 Cell 13	0.724362	0.527831				Organoid 2 Cell 13	0.777961	0.531651			Organoid 2 Cell 13	0.292309	0.398594				Organoid 2 Cell 13	0.311553	0.520059				Organoid 2 Cell 13	0.314355	0.223775				Organoid 2 Cell 13	0.255934	0.265815
Organoid 2 Cell 14	0.430305	0.417735				Organoid 2 Cell 14	0.580367	0.457245			Organoid 2 Cell 14	0.421578	0.333506				Organoid 2 Cell 14	0.435607	0.475753				Organoid 2 Cell 14	0.538567	0.411865				Organoid 2 Cell 14	0.470326	0.421139
Organoid 2 Cell 15	0.916576	0.3535				Organoid 2 Cell 15	0.92644	0.419278			Organoid 2 Cell 15	0.364359	0.285563				Organoid 2 Cell 15	0.656423	0.322537				Organoid 2 Cell 15	0.797572	0.293981				Organoid 2 Cell 15	0.726034	0.333114
Organoid 2 Cell 16	0.636412	0.423198				Organoid 2 Cell 16	0.698303	0.413481			Organoid 2 Cell 16	0.491994	0.227856				Organoid 2 Cell 16	0.863026	0.236618				Organoid 2 Cell 16	0.177495	0.182823				Organoid 2 Cell 16	0.181603	0.130405
Organoid 2 Cell 17	0.586111	0.597784				Organoid 2 Cell 17	0.636518	0.644769			Organoid 2 Cell 17	0.128977	0.414407				Organoid 2 Cell 17	0.164158	0.488968				Organoid 2 Cell 17	0.159968	0.257978				Organoid 2 Cell 17	0.051813	0.436228
Organoid 2 Cell 18	0.344152	0.567832				Organoid 2 Cell 18	0.320419	0.606038			Organoid 2 Cell 18	0.150468	0.51172				Organoid 2 Cell 18	0.0952207	0.643308				Organoid 2 Cell 18	0.21753	0.137282				Organoid 2 Cell 18	0.202235	0.262141
Organoid 2 Cell 19	0.449197	0.357671				Organoid 2 Cell 19	0.520798	0.405151			Organoid 2 Cell 19	0.407828	0.225032				Organoid 2 Cell 19	0.472302	0.182462				Organoid 2 Cell 19	0.215973	0.341672				Organoid 2 Cell 19	0.138272	0.261829
Organoid 2 Cell 20	0.577274	0.413129				Organoid 2 Cell 20	0.643795	0.411162			Organoid 2 Cell 20	0.181083	0.429773				Organoid 2 Cell 20	0.0956096	0.543326				Organoid 2 Cell 20	0.131547	0.332312				Organoid 2 Cell 20	0.071781	0.263812
Organoid 2 Cell 21	0.164687	0.506501				Organoid 2 Cell 21	0.140193	0.68176			Organoid 2 Cell 21	0.693516	0.472496				Organoid 2 Cell 21	0.821122	0.536975				Organoid 2 Cell 21	0.602121	0.25503				Organoid 2 Cell 21	0.554579	0.341019
Organoid 2 Cell 22	0.376894	0.39774				Organoid 2 Cell 22	0.327358	0.534297			Organoid 2 Cell 22	0.276297	0.396279				Organoid 2 Cell 22	0.42446	0.395629				Organoid 2 Cell 22	0.290934	0.662599				Organoid 2 Cell 22	0.347782	0.66718
Organoid 2 Cell 23	0.388646	0.663326				Organoid 2 Cell 23	0.338327	0.74825			Organoid 2 Cell 23	0.295171	0.417111				Organoid 2 Cell 23	0.50859	0.423456				Organoid 2 Cell 23	0.415684	0.37668				Organoid 2 Cell 23	0.495588	0.410324
Organoid 2 Cell 24	0.628813	0.608458				Organoid 2 Cell 24	0.566303	0.727069			Organoid 2 Cell 24	0.363757	0.560061				Organoid 2 Cell 24	0.405525	0.669717				Organoid 2 Cell 24	0.470601	0.451057				Organoid 2 Cell 24	0.48632	0.740569
Organoid 2 Cell 25	0.588679	0.617092				Organoid 2 Cell 25	0.431321	0.765942			Organoid 2 Cell 25	0.243516	0.406891				Organoid 2 Cell 25	0.305499	0.357636				Organoid 2 Cell 25	0.187159	0.370763				Organoid 2 Cell 25	0.216155	0.398778
Organoid 2 Cell 26	0.609609	0.687219				Organoid 2 Cell 26	0.669603	0.772444			Organoid 2 Cell 26	0.430048	0.487564				Organoid 2 Cell 26	0.401745	0.52956				Organoid 2 Cell 26	0.407623	0.404993				Organoid 2 Cell 26	0.580608	0.480565
Organoid 2 Cell 27	0.679536	0.74157				Organoid 2 Cell 27	0.676448	0.735509			Organoid 2 Cell 27	0.305725	0.462166				Organoid 2 Cell 27	0.440448	0.425564				Organoid 2 Cell 27	0.0961599	0.264724				Organoid 2 Cell 27	0.286308	0.266847
Organoid 2 Cell 28	0.549844	0.602215				Organoid 2 Cell 28	0.53188	0.725799			Organoid 2 Cell 28	0.552283	0.639531				Organoid 2 Cell 28	0.537221	0.599802				Organoid 2 Cell 28	0.166133	0.260872				Organoid 2 Cell 28	0.488894	0.202341
Organoid 2 Cell 29	0.487492	0.600623				Organoid 2 Cell 29	0.427568	0.639311			Organoid 2 Cell 29	0.339578	0.447328				Organoid 2 Cell 29	0.287257	0.476762				Organoid 2 Cell 29	0.17887	0.331076				Organoid 2 Cell 29	0.263493	0.397665
Organoid 2 Cell 30	0.564703	0.6552				Organoid 2 Cell 30	0.620695	0.672475			Organoid 2 Cell 30	0.39334	0.61019				Organoid 2 Cell 30	0.497346	0.646402				Organoid 2 Cell 30	0.118096	0.440624				Organoid 2 Cell 30	0.00604283	0.56663
Organoid 2 Cell 31	0.599174	0.656507				Organoid 2 Cell 31	0.678432	0.657472			Organoid 2 Cell 31	0.232887	0.611616				Organoid 2 Cell 31	0.139386	0.716358				Organoid 2 Cell 31	0.253961	0.280854				Organoid 2 Cell 31	0.211614	0.388807
Organoid 2 Cell 32	0.66833	0.666776				Organoid 2 Cell 32	0.685694	0.702623			Organoid 2 Cell 32	0.255091	0.519091				Organoid 2 Cell 32	0.12253	0.551057				Organoid 2 Cell 32	0.251995	0.423045				Organoid 2 Cell 32	0.199751	0.394472
Organoid 2 Cell 33	0.684487	0.506096				Organoid 2 Cell 33	0.66574	0.542539			Organoid 2 Cell 33	0.523164	0.661458				Organoid 2 Cell 33	0.520404	0.646266				Organoid 2 Cell 33	0.268324	0.741667				Organoid 2 Cell 33	0.161051	0.590331
Organoid 2 Cell 34	0.626051	0.673026				Organoid 2 Cell 34	0.648734	0.73219			Organoid 2 Cell 34	0.287303	0.556704				Organoid 2 Cell 34	0.257079	0.597618				Organoid 2 Cell 34	0.417067	0.295492				Organoid 2 Cell 34	0.398233	0.29471
Organoid 2 Cell 35	0.775678	0.669296				Organoid 2 Cell 35	0.858298	0.724608			Organoid 2 Cell 35	0.433923	0.749697				Organoid 2 Cell 35	0.40895	0.618672				Organoid 2 Cell 35	0.380335	0.472793				Organoid 2 Cell 35	0.381277	0.405949
Organoid 2 Cell 36	0.372419	0.453247				Organoid 2 Cell 36	0.430382	0.475125			Organoid 2 Cell 36	0.359476	0.66666				Organoid 2 Cell 36	0.28599	0.730473				Organoid 2 Cell 36	0.411403	0.456287				Organoid 2 Cell 36	0.31522	0.3574
Organoid 2 Cell 37	0.357261	0.515338				Organoid 2 Cell 37	0.436869	0.597943			Organoid 2 Cell 37	0.24784	0.671304				Organoid 2 Cell 37	0.340877	0.543921				Organoid 2 Cell 37	0.066674	0.327426				Organoid 2 Cell 37	0.0482075	0.308593
Organoid 2 Cell 38	0.348113	0.644118				Organoid 2 Cell 38	0.273238	0.618661			Organoid 2 Cell 38	0.533395	0.61936				Organoid 2 Cell 38	0.557445	0.478866				Organoid 2 Cell 38	0.125253	0.294633				Organoid 2 Cell 38	0.242806	0.302467
Organoid 2 Cell 39	0.562449	0.713449				Organoid 2 Cell 39	0.681963	0.525555			Organoid 2 Cell 39	0.280848	0.526622				Organoid 2 Cell 39	0.234228	0.320031				Organoid 2 Cell 39	0.496963	0.302822				Organoid 2 Cell 39	0.297695	0.291773
Organoid 2 Cell 40	0.75698	0.813472				Organoid 2 Cell 40	0.664733	0.851477			Organoid 2 Cell 40	0.52126	0.473068				Organoid 2 Cell 40	0.517804	0.282262				Organoid 2 Cell 40	0.239281	0.332188				Organoid 2 Cell 40	0.372251	0.286613
Organoid 2 Cell 41	0.344994	0.522391				Organoid 2 Cell 41	0.276286	0.450329			Organoid 2 Cell 41	0.428808	0.425228				Organoid 2 Cell 41	0.297164	0.700196				Organoid 2 Cell 41	0.334219	0.158694				Organoid 2 Cell 41	0.692539	0.175687
Organoid 2 Cell 42	0.148721	0.686505				Organoid 2 Cell 42	0.141935	0.634236			Organoid 2 Cell 42	0.276441	0.367326				Organoid 2 Cell 42	0.234327	0.73557				Organoid 2 Cell 42	0.267846	0.159031				Organoid 2 Cell 42	0.390404	0.0249355
Organoid 2 Cell 43	0.722509	0.490715				Organoid 2 Cell 43	0.632584	0.454198			Organoid 2 Cell 43	0.250415	0.393723				Organoid 2 Cell 43	0.400442	0.675617				Organoid 2 Cell 43	0.216096	0.33835				Organoid 2 Cell 43	0.463745	0.521864
Organoid 2 Cell 44	0.590858	0.544927				Organoid 2 Cell 44	0.51949	0.536007			Organoid 2 Cell 44	0.307054	0.295996				Organoid 2 Cell 44	0.285291	0.523933				Organoid 2 Cell 44	0.13309	0.139074				Organoid 2 Cell 44	0.133553	0.0824653
Organoid 2 Cell 45	0.480399	0.455345				Organoid 2 Cell 45	0.429639	0.433344			Organoid 2 Cell 45	0.288726	0.241575				Organoid 2 Cell 45	0.33215	0.390116				Organoid 2 Cell 45	0.323215	0.400405				Organoid 2 Cell 45	0.389171	0.455293
Organoid 2 Cell 46	0.4048	0.500635				Organoid 2 Cell 46	0.384264	0.479789			Organoid 2 Cell 46	0.266577	0.574808				Organoid 2 Cell 46	0.201346	0.902389				Organoid 2 Cell 46	0.264818	0.279983				Organoid 2 Cell 46	0.34899	0.446086
Organoid 2 Cell 47	0.678919	0.48748				Organoid 2 Cell 47	0.547709	0.460645			Organoid 2 Cell 47	0.881413	0.302909				Organoid 2 Cell 47	0.638518	0.413457				Organoid 2 Cell 47	0.268708	0.393302				Organoid 2 Cell 47	0.552494	0.506802
Organoid 2 Cell 48	0.39955	0.562034				Organoid 2 Cell 48	0.335278	0.586039			Organoid 2 Cell 48	0.225161	0.36819				Organoid 2 Cell 48	0.323099	0.470015				Organoid 2 Cell 48	0.131036	0.223784				Organoid 2 Cell 48	0.0642109	0.421632
Organoid 2 Cell 49	0.373552	0.43566				Organoid 2 Cell 49	0.385769	0.465075			Organoid 2 Cell 49	0.0863199	0.426165				Organoid 2 Cell 49	0.0235624	0.629474				Organoid 2 Cell 49	0.12845	0.361401				Organoid 2 Cell 49	0.0274532	0.394184
Organoid 2 Cell 50	0.569248	0.42044				Organoid 2 Cell 50	0.540851	0.436389			Organoid 2 Cell 50	0.306103	0.219032				Organoid 2 Cell 50	0.305824	0.462517				Organoid 2 Cell 50	0.287217	0.178785				Organoid 2 Cell 50	0.332827	0.0855665
Organoid 2 Cell 51	0.84814	0.550655				Organoid 2 Cell 51	0.799284	0.385828			Organoid 2 Cell 51	0.414166	0.508755				Organoid 2 Cell 51	0.288157	0.689247				Organoid 2 Cell 51	0.346695	0.252006				Organoid 2 Cell 51	0.505429	0.296456
Organoid 2 Cell 52	0.539987	0.617257				Organoid 2 Cell 52	0.436228	0.52202			Organoid 2 Cell 52	0.265864	0.258398				Organoid 2 Cell 52	0.285201	0.495915				Organoid 2 Cell 52	0.286348	0.220236				Organoid 2 Cell 52	0.253793	0.12547
Organoid 2 Cell 53	0.282791	0.676012				Organoid 2 Cell 53	0.190246	0.498178			Organoid 2 Cell 53	0.269683	0.196247				Organoid 2 Cell 53	0.312172	0.391222				Organoid 2 Cell 53	0.205034	0.174315				Organoid 2 Cell 53	0.109399	0.220174
Organoid 2 Cell 54	0.437806	0.506209				Organoid 2 Cell 54	0.414033	0.418767			Organoid 2 Cell 54	0.20391	0.606268				Organoid 2 Cell 54	0.262205	0.752872				Organoid 2 Cell 54	0.427529	0.215939				Organoid 2 Cell 54	0.432357	0.14411
Organoid 2 Cell 55	0.50809	0.472004				Organoid 2 Cell 55	0.42857	0.324388			Organoid 2 Cell 55	0.434175	0.367802				Organoid 2 Cell 55	0.533512	0.567678				Organoid 2 Cell 55	0.0873918	0.358452				Organoid 2 Cell 55	0.114992	0.283757
Organoid 2 Cell 56	0.709188	0.699327				Organoid 2 Cell 56	0.712623	0.779964			Organoid 2 Cell 56	0.445387	0.682756				Organoid 2 Cell 56	0.49643	0.825003				Organoid 2 Cell 56	0.475246	0.171932				Organoid 2 Cell 56	0.484708	0.101203
Organoid 2 Cell 57	0.464907	0.741833				Organoid 2 Cell 57	0.531343	0.707798			Organoid 2 Cell 57	0.676352	0.462571				Organoid 2 Cell 57	0.632999	0.560179				Organoid 2 Cell 57	0.504105	0.427221				Organoid 2 Cell 57	0.549716	0.351954
Organoid 2 Cell 58	0.27283	0.424925				Organoid 2 Cell 58	0.220368	0.444016			Organoid 2 Cell 58	0.260473	0.586274				Organoid 2 Cell 58	0.294889	0.757602				Organoid 2 Cell 58	0.439529	0.264585				Organoid 2 Cell 58	0.500206	0.158476
Organoid 2 Cell 59	0.469154	0.46758				Organoid 2 Cell 59	0.416535	0.503779			Organoid 2 Cell 59	0.1397	0.433754				Organoid 2 Cell 59	0.151457	0.603607				Organoid 2 Cell 59	0.549731	0.184609				Organoid 2 Cell 59	0.629413	0.239415
Organoid 2 Cell 60	0.463758	0.170297				Organoid 2 Cell 60	0.449953	0.192554			Organoid 2 Cell 60	0.319187	0.578217				Organoid 2 Cell 60	0.260842	0.759015				Organoid 2 Cell 60	0.272634	0.131423				Organoid 2 Cell 60	0.183911	0.0707952
Organoid 3 Cell 1	0.238714	0.307813				Organoid 3 Cell 1	0.13998	0.26087			Organoid 3 Cell 1	0.398691	0.747951				Organoid 3 Cell 1	0.457403	0.664932				Organoid 3 Cell 1	0.513105	0.626886				Organoid 3 Cell 1	0.284463	0.763464
Organoid 3 Cell 2	0.238607	0.318994				Organoid 3 Cell 2	0.142296	0.278846			Organoid 3 Cell 2	0.373889	0.479233				Organoid 3 Cell 2	0.413819	0.439162				Organoid 3 Cell 2	0.198131	0.54231				Organoid 3 Cell 2	0.18412	0.644865
Organoid 3 Cell 3	0.293037	0.391202				Organoid 3 Cell 3	0.182232	0.364238			Organoid 3 Cell 3	0.253904	0.453639				Organoid 3 Cell 3	0.330841	0.40653				Organoid 3 Cell 3	0.229008	0.623178				Organoid 3 Cell 3	0.214956	0.612637
Organoid 3 Cell 4	0.437777	0.295591				Organoid 3 Cell 4	0.288206	0.255345			Organoid 3 Cell 4	0.446432	0.647272				Organoid 3 Cell 4	0.481096	0.614377				Organoid 3 Cell 4	0.918301	0.268937				Organoid 3 Cell 4	0.786395	0.497288
Organoid 3 Cell 5	0.713599	0.430407				Organoid 3 Cell 5	0.599164	0.380471			Organoid 3 Cell 5	0.156761	0.608826				Organoid 3 Cell 5	0.195354	0.487813				Organoid 3 Cell 5	0.123888	0.63986				Organoid 3 Cell 5	0.0633723	0.845908
Organoid 3 Cell 6	0.640998	0.479585				Organoid 3 Cell 6	0.573908	0.426196			Organoid 3 Cell 6	0.76179	0.60385				Organoid 3 Cell 6	0.836507	0.56056				Organoid 3 Cell 6	0.123807	0.32982				Organoid 3 Cell 6	0.084892	0.792661
Organoid 3 Cell 7	0.558398	0.254786				Organoid 3 Cell 7	0.447279	0.216821			Organoid 3 Cell 7	0.49466	0.461255				Organoid 3 Cell 7	0.366173	0.438489				Organoid 3 Cell 7	0.25424	0.35357				Organoid 3 Cell 7	0.151338	0.505659
Organoid 3 Cell 8	0.6227	0.645258				Organoid 3 Cell 8	0.46289	0.603013			Organoid 3 Cell 8	0.773881	0.960841				Organoid 3 Cell 8	0.677349	0.801931				Organoid 3 Cell 8	0.184301	0.279682				Organoid 3 Cell 8	0.0274229	0.603391
Organoid 3 Cell 9	0.427138	0.721255				Organoid 3 Cell 9	0.32044	0.671101			Organoid 3 Cell 9	0.900171	0.691832				Organoid 3 Cell 9	0.720219	0.504637				Organoid 3 Cell 9	0.457996	0.170702				Organoid 3 Cell 9	0.393128	0.285192
Organoid 3 Cell 10	0.345461	0.572094				Organoid 3 Cell 10	0.273233	0.592463			Organoid 3 Cell 10	0.288201	0.649244				Organoid 3 Cell 10	0.443637	0.552145				Organoid 3 Cell 10	0.714621	0.221223				Organoid 3 Cell 10	0.604101	0.595016
Organoid 3 Cell 11	0.351151	0.577733				Organoid 3 Cell 11	0.275316	0.524595			Organoid 3 Cell 11	0.699315	0.563348				Organoid 3 Cell 11	0.48554	0.382955				Organoid 3 Cell 11	0.113306	0.253313				Organoid 3 Cell 11	0.0972753	0.66065
Organoid 3 Cell 12	0.593281	0.641535				Organoid 3 Cell 12	0.467823	0.607565			Organoid 3 Cell 12	0.488961	0.699266				Organoid 3 Cell 12	0.391914	0.572689				Organoid 3 Cell 12	0.196913	0.0114052				Organoid 3 Cell 12	0.142211	0.306901
Organoid 3 Cell 13	0.722715	0.579124				Organoid 3 Cell 13	0.751536	0.536099			Organoid 3 Cell 13	0.497687	0.729969				Organoid 3 Cell 13	0.406784	0.436021				Organoid 3 Cell 13	0.288413	0.120498				Organoid 3 Cell 13	0.197765	0.487577
Organoid 3 Cell 14	0.516617	0.350473				Organoid 3 Cell 14	0.462357	0.306026			Organoid 3 Cell 14	0.643644	0.764813				Organoid 3 Cell 14	0.450122	0.686868				Organoid 3 Cell 14	0.0497533	0.0881872				Organoid 3 Cell 14	0.0354124	0.514031
Organoid 3 Cell 15	0.473602	0.447596				Organoid 3 Cell 15	0.489327	0.427159			Organoid 3 Cell 15	0.507524	0.456964				Organoid 3 Cell 15	0.412512	0.526721				Organoid 3 Cell 15	0.245437	0.201198				Organoid 3 Cell 15	0.243639	0.504483
Organoid 3 Cell 16	0.57414	0.322771				Organoid 3 Cell 16	0.585863	0.293977			Organoid 3 Cell 16	0.779116	0.459705				Organoid 3 Cell 16	0.73038	0.260361				Organoid 3 Cell 16	0.470271	0.419229				Organoid 3 Cell 16	0.456981	0.716743
Organoid 3 Cell 17	0.369266	0.356007				Organoid 3 Cell 17	0.414812	0.314827			Organoid 3 Cell 17	0.779116	0.612492				Organoid 3 Cell 17	0.73038	0.490944				Organoid 3 Cell 17	0.35289	0.53571				Organoid 3 Cell 17	0.266444	0.676386
Organoid 3 Cell 18	0.466928	0.363417				Organoid 3 Cell 18	0.538698	0.341667			Organoid 3 Cell 18	0.587726	0.538604				Organoid 3 Cell 18	0.553184	0.486616				Organoid 3 Cell 18	0.171355	0.301629				Organoid 3 Cell 18	0.0896951	0.438238
Organoid 3 Cell 19	0.401492	0.401774				Organoid 3 Cell 19	0.298215	0.358272			Organoid 3 Cell 19	0.481122	0.793039				Organoid 3 Cell 19	0.421592	0.805698				Organoid 3 Cell 19	0.22808	0.182361				Organoid 3 Cell 19	0.232479	0.479428
Organoid 3 Cell 20	0.910545	0.310476				Organoid 3 Cell 20	0.720008	0.282698			Organoid 3 Cell 20	0.55314	0.760017				Organoid 3 Cell 20	0.418087	0.851357				Organoid 3 Cell 20	0.282949	0.228804				Organoid 3 Cell 20	0.287685	0.486356
Organoid 3 Cell 21	0.606399	0.367125				Organoid 3 Cell 21	0.626506	0.434183			Organoid 3 Cell 21	0.125485	0.330873				Organoid 3 Cell 21	0.198471	0.463073				Organoid 3 Cell 21	0.375318	0.319655				Organoid 3 Cell 21	0.328075	0.563046
Organoid 3 Cell 22	0.399525	0.33645				Organoid 3 Cell 22	0.481799	0.371396			Organoid 3 Cell 22	0.0314141	0.208534				Organoid 3 Cell 22	0.15472	0.394119				Organoid 3 Cell 22	0.0720753	0.404113				Organoid 3 Cell 22	0.193826	0.60263
Organoid 3 Cell 23	0.416667	0.552416				Organoid 3 Cell 23	0.485978	0.574153			Organoid 3 Cell 23	0.364869	0.101362				Organoid 3 Cell 23	0.382922	0.321487				Organoid 3 Cell 23	0.0635176	0.090647				Organoid 3 Cell 23	0.165305	0.309009
Organoid 3 Cell 24	0.374136	0.454784				Organoid 3 Cell 24	0.392231	0.565152			Organoid 3 Cell 24	0.25333	0.489233				Organoid 3 Cell 24	0.263234	0.533579				Organoid 3 Cell 24	0.195712	0.724069				Organoid 3 Cell 24	0.300402	0.908628
Organoid 3 Cell 25	0.330367	0.468675				Organoid 3 Cell 25	0.464563	0.550443			Organoid 3 Cell 25	0.0785996	0.467712				Organoid 3 Cell 25	0.139832	0.51317				Organoid 3 Cell 25	0.163685	0.412131				Organoid 3 Cell 25	0.18814	0.676755
Organoid 3 Cell 26	0.60004	0.490527				Organoid 3 Cell 26	0.68644	0.539939			Organoid 3 Cell 26	0.674766	0.425556				Organoid 3 Cell 26	0.502239	0.392753				Organoid 3 Cell 26	0.0413566	0.244227				Organoid 3 Cell 26	0.181177	0.345922
Organoid 3 Cell 27	0.288666	0.412297				Organoid 3 Cell 27	0.382946	0.492964			Organoid 3 Cell 27	0.170602	0.564846				Organoid 3 Cell 27	0.300422	0.494649				Organoid 3 Cell 27	0.326017	0.264282				Organoid 3 Cell 27	0.375898	0.423326
Organoid 3 Cell 28	0.487243	0.573979				Organoid 3 Cell 28	0.504013	0.585162			Organoid 3 Cell 28	0.689568	0.782035				Organoid 3 Cell 28	0.519047	0.792528				Organoid 3 Cell 28	0.405025	0.229352				Organoid 3 Cell 28	0.362958	0.428544
Organoid 3 Cell 29	0.634022	0.480385				Organoid 3 Cell 29	0.579215	0.49901			Organoid 3 Cell 29	0.250474	0.42389				Organoid 3 Cell 29	0.459719	0.377464				Organoid 3 Cell 29	0.173895	0.271236				Organoid 3 Cell 29	0.13574	0.472911
Organoid 3 Cell 30	0.458727	0.54999				Organoid 3 Cell 30	0.458957	0.501955			Organoid 3 Cell 30	0.172795	0.740466				Organoid 3 Cell 30	0.314088	0.559409				Organoid 3 Cell 30	0.522278	0.227288				Organoid 3 Cell 30	0.654406	0.415824
Organoid 3 Cell 31	0.50738	0.377963				Organoid 3 Cell 31	0.560861	0.442708			Organoid 3 Cell 31	0.426381	0.247371				Organoid 3 Cell 31	0.547035	0.268658				Organoid 3 Cell 31	0.432691	0.346256				Organoid 3 Cell 31	0.394875	0.55592
Organoid 3 Cell 32	0.421791	0.600176				Organoid 3 Cell 32	0.478019	0.490972			Organoid 3 Cell 32	0.620895	0.828376				Organoid 3 Cell 32	0.617397	0.519777				Organoid 3 Cell 32	0.463783	0.341045				Organoid 3 Cell 32	0.527663	0.444374
Organoid 3 Cell 33	0.418855	0.506216				Organoid 3 Cell 33	0.452525	0.512902			Organoid 3 Cell 33	0.351638	0.774383				Organoid 3 Cell 33	0.484906	0.505622				Organoid 3 Cell 33	0.431031	0.290547				Organoid 3 Cell 33	0.278808	0.414521
Organoid 3 Cell 34	0.346783	0.406182				Organoid 3 Cell 34	0.333261	0.367732			Organoid 3 Cell 34	0.591179	0.179127				Organoid 3 Cell 34	0.462268	0.179307				Organoid 3 Cell 34	0.245952	0.439693				Organoid 3 Cell 34	0.249162	0.565164
Organoid 3 Cell 35	0.242867	0.380871				Organoid 3 Cell 35	0.216192	0.340458			Organoid 3 Cell 35	0.444674	0.475216				Organoid 3 Cell 35	0.480908	0.371635				Organoid 3 Cell 35	0.441831	0.0947948				Organoid 3 Cell 35	0.558733	0.263378
Organoid 3 Cell 36	0.254083	0.465383				Organoid 3 Cell 36	0.374832	0.493106			Organoid 3 Cell 36	0.474617	0.881461				Organoid 3 Cell 36	0.452439	0.637369				Organoid 3 Cell 36	0.0669908	0.139255				Organoid 3 Cell 36	0.184532	0.258028
Organoid 3 Cell 37	0.653247	0.513673				Organoid 3 Cell 37	0.527723	0.446661			Organoid 3 Cell 37	0.575101	0.319714				Organoid 3 Cell 37	0.599225	0.282181				Organoid 3 Cell 37	0.0876849	0.120495				Organoid 3 Cell 37	0.152086	0.247429
Organoid 3 Cell 38	0.331587	0.513485				Organoid 3 Cell 38	0.365806	0.478463			Organoid 3 Cell 38	0.449004	0.629827				Organoid 3 Cell 38	0.447885	0.442209				Organoid 3 Cell 38	0.0489598	0.0876018				Organoid 3 Cell 38	0.108057	0.226715
Organoid 3 Cell 39	0.233621	0.407244				Organoid 3 Cell 39	0.263678	0.37495			Organoid 3 Cell 39	0.28332	0.213015				Organoid 3 Cell 39	0.246168	0.193772				Organoid 3 Cell 39	0.0847981	0.36588				Organoid 3 Cell 39	0.181586	0.567987
Organoid 3 Cell 40	0.25955	0.413391				Organoid 3 Cell 40	0.364601	0.390951			Organoid 3 Cell 40	0.26877	0.585199				Organoid 3 Cell 40	0.329005	0.429563				Organoid 3 Cell 40	0.158375	0.277855				Organoid 3 Cell 40	0.278072	0.440499
Organoid 3 Cell 41	0.442441	0.402807				Organoid 3 Cell 41	0.365641	0.404059			Organoid 3 Cell 41	0.451597	0.463972				Organoid 3 Cell 41	0.678825	0.438084				Organoid 3 Cell 41	0.2486	0.446996				Organoid 3 Cell 41	0.334603	0.507833
Organoid 3 Cell 42	0.266917	0.368989				Organoid 3 Cell 42	0.226742	0.340559			Organoid 3 Cell 42	0.158684	0.451758				Organoid 3 Cell 42	0.217503	0.516623				Organoid 3 Cell 42	0.165153	0.388643				Organoid 3 Cell 42	0.325107	0.46518
Organoid 3 Cell 43	0.296182	0.377287				Organoid 3 Cell 43	0.266473	0.319536			Organoid 3 Cell 43	0.190219	0.59911				Organoid 3 Cell 43	0.308368	0.605723				Organoid 3 Cell 43	0.0711476	0.403771				Organoid 3 Cell 43	0.280223	0.432835
Organoid 3 Cell 44	0.552102	0.439155				Organoid 3 Cell 44	0.484652	0.419321			Organoid 3 Cell 44	0.320825	0.587973				Organoid 3 Cell 44	0.548061	0.58353				Organoid 3 Cell 44	0.342253	0.167642				Organoid 3 Cell 44	0.707353	0.359448
Organoid 3 Cell 45	0.786617	0.415652				Organoid 3 Cell 45	0.802332	0.352639			Organoid 3 Cell 45	0.455001	0.583765				Organoid 3 Cell 45	0.593844	0.608292				Organoid 3 Cell 45	0.306906	0.548283				Organoid 3 Cell 45	0.44287	0.603992
Organoid 3 Cell 46	0.70073	0.379884				Organoid 3 Cell 46	0.585112	0.356685			Organoid 3 Cell 46	0.642368	0.374301				Organoid 3 Cell 46	0.781096	0.430912				Organoid 3 Cell 46	0.217143	0.421002				Organoid 3 Cell 46	0.465201	0.795339
Organoid 3 Cell 47	0.758911	0.566411				Organoid 3 Cell 47	0.757906	0.42659			Organoid 3 Cell 47	0.621688	0.345787				Organoid 3 Cell 47	0.880083	0.45306				Organoid 3 Cell 47	0.364722	0.528185				Organoid 3 Cell 47	0.610807	0.688185
Organoid 3 Cell 48	0.795206	0.498065				Organoid 3 Cell 48	0.812495	0.397338			Organoid 3 Cell 48	0.344348	0.295109				Organoid 3 Cell 48	0.363497	0.388451				Organoid 3 Cell 48	0.266983	0.673345				Organoid 3 Cell 48	0.439456	0.749961
Organoid 3 Cell 49	0.479286	0.467309				Organoid 3 Cell 49	0.396237	0.413633			Organoid 3 Cell 49	0.206208	0.640263				Organoid 3 Cell 49	0.290781	0.608954				Organoid 3 Cell 49	0.33359	0.439859				Organoid 3 Cell 49	0.715439	0.73159
Organoid 3 Cell 50	0.479769	0.496779				Organoid 3 Cell 50	0.367162	0.415927			Organoid 3 Cell 50	0.676089	0.35513				Organoid 3 Cell 50	0.866619	0.432037				Organoid 3 Cell 50	0.596963	0.558182				Organoid 3 Cell 50	0.772712	0.838115
Organoid 3 Cell 51	0.780345	0.590617				Organoid 3 Cell 51	0.67169	0.485104			Organoid 3 Cell 51	0.490556	0.455766				Organoid 3 Cell 51	0.691665	0.48453				Organoid 3 Cell 51	0.293068	0.610923				Organoid 3 Cell 51	0.609505	0.801855
Organoid 3 Cell 52	0.60615	0.524952				Organoid 3 Cell 52	0.599165	0.439751			Organoid 3 Cell 52	0.763956	0.243709				Organoid 3 Cell 52	0.929199	0.366549				Organoid 3 Cell 52	0.390073	0.599249				Organoid 3 Cell 52	0.827509	0.685395
Organoid 3 Cell 53	0.30928	0.491882				Organoid 3 Cell 53	0.2931	0.369292			Organoid 3 Cell 53	0.588226	0.36656				Organoid 3 Cell 53	0.688296	0.46201				Organoid 3 Cell 53	0.444407	0.667181				Organoid 3 Cell 53	0.611196	0.648303
Organoid 3 Cell 54	0.562038	0.612421				Organoid 3 Cell 54	0.525631	0.480156			Organoid 3 Cell 54	0.592879	0.311103				Organoid 3 Cell 54	0.866527	0.480653				Organoid 3 Cell 54	0.663171	0.311524				Organoid 3 Cell 54	0.731035	0.419938
Organoid 3 Cell 55	0.441919	0.636009				Organoid 3 Cell 55	0.500097	0.437804			Organoid 3 Cell 55	0.640336	0.269836				Organoid 3 Cell 55	0.74098	0.354323				Organoid 3 Cell 55	0.424975	0.675735				Organoid 3 Cell 55	0.542628	0.882335
Organoid 3 Cell 56	0.644824	0.555449				Organoid 3 Cell 56	0.733111	0.442273			Organoid 3 Cell 56	0.208627	0.544886				Organoid 3 Cell 56	0.350369	0.639645				Organoid 3 Cell 56	0.535054	0.829193				Organoid 3 Cell 56	0.636411	0.863807
Organoid 3 Cell 57	0.505174	0.575486				Organoid 3 Cell 57	0.537504	0.421242			Organoid 3 Cell 57	0.585972	0.476367				Organoid 3 Cell 57	0.781261	0.580283				Organoid 3 Cell 57	0.461121	0.440902				Organoid 3 Cell 57	0.512369	0.633126
Organoid 3 Cell 58	0.580245	0.511474				Organoid 3 Cell 58	0.596431	0.42125			Organoid 3 Cell 58	0.531506	0.282845				Organoid 3 Cell 58	0.801936	0.398845				Organoid 3 Cell 58	0.640009	0.928769				Organoid 3 Cell 58	0.576281	0.809031
Organoid 3 Cell 59	0.617812	0.50392				Organoid 3 Cell 59	0.695832	0.38655			Organoid 3 Cell 59	0.8073	0.444883				Organoid 3 Cell 59	0.817779	0.563015				Organoid 3 Cell 59	0.89109	0.708587				Organoid 3 Cell 59	0.619535	0.865803
Organoid 3 Cell 60	0.653536	0.570871				Organoid 3 Cell 60	0.590159	0.472605			Organoid 3 Cell 60	0.507531	0.514639				Organoid 3 Cell 60	0.76529	0.644287				Organoid 3 Cell 60	0.164845	0.425612				Organoid 3 Cell 60	0.438833	0.58255
Statistical Analysis						Statistical Analysis					Statistical Analysis						Statistical Analysis						Statistical Analysis						Statistical Analysis
t-Test: Two-Sample Assuming Unequal Variances						t-Test: Two-Sample Assuming Unequal Variances					t-Test: Two-Sample Assuming Unequal Variances						t-Test: Two-Sample Assuming Unequal Variances						t-Test: Two-Sample Assuming Unequal Variances						t-Test: Two-Sample Assuming Unequal Variances
	Week 4 GFP - TUJ1	Week 4 GFP - SOX2					Week 4 UBE3A- TUJ1	Week 4 UBE3A - SOX2				Week 12 GFP - TUJ1	Week 12 GFP - SOX2					Week 12 UBE3A - TUJ1	Week 12 UBE3A - SOX2					Week 15 GFP - TUJ1	Week 15 GFP - SOX2					Week 15 UBE3A - TUJ1	Week 15 UBE3A- SOX2
Mean	0.492115	0.476949				Mean	0.468418	0.473769			Mean	0.350888	0.44961				Mean	0.400278	0.487199				Mean	0.304981	0.359764				Mean	0.359041	0.432925
Variance	0.0374127	0.0176086				Variance	0.0414363	0.0213709			Variance	0.0405743	0.0351899				Variance	0.0451969	0.0245767				Variance	0.0271486	0.0248563				Variance	0.0401421	0.0321909
Observations	180	180				Observations	180	180			Observations	180	180				Observations	180	180				Observations	180	180				Observations	180	180
Hypothesized Mean Difference	0					Hypothesized Mean Difference	0				Hypothesized Mean Difference	0					Hypothesized Mean Difference	0					Hypothesized Mean Difference	0					Hypothesized Mean Difference	0
df	317					df	325				df	356					df	329					df	357					df	354
t Stat	0.867404					t Stat	-0.28647				t Stat	-4.8119					t Stat	-4.4148					t Stat	-3.22296					t Stat	-3.68569
P(T<=t) one-tail	0.193188					P(T<=t) one-tail	0.38735				P(T<=t) one-tail	1.10618e-06					P(T<=t) one-tail	6.86482e-06					P(T<=t) one-tail	0.000692777					P(T<=t) one-tail	0.000131899
t Critical one-tail	1.64967					t Critical one-tail	1.64956				t Critical one-tail	1.64915					t Critical one-tail	1.6495					t Critical one-tail	1.64913					t Critical one-tail	1.64917
P(T<=t) two-tail	0.386377					P(T<=t) two-tail	0.774701				P(T<=t) two-tail	2.21236e-06					P(T<=t) two-tail	1.37296e-05					P(T<=t) two-tail	0.00138555					P(T<=t) two-tail	0.000263799
t Critical two-tail	1.96748					t Critical two-tail	1.96729				t Critical two-tail	1.96665					t Critical two-tail	1.9672					t Critical two-tail	1.96663					t Critical two-tail	1.96669

## Sheet: Supplementary Figure S6
Supplementary Figure S6
Sample	Ct	Target	ΔCt
Reporter iPSCs Replicate 1	31.78	UBE3A-ATS
Reporter iPSCs Replicate 1	19.2018	PPIA	12.5782
Reporter iPSCs Replicate 2	36.7431	UBE3A-ATS
Reporter iPSCs Replicate 2	20.2101	PPIA	16.533
Reporter iPSCs Replicate 3	31.6499	UBE3A-ATS
Reporter iPSCs Replicate 3	19.3536	PPIA	12.2963
Reporter 17-week-old organoids Replicate 1	28.0221	UBE3A-ATS
Reporter 17-week-old organoids Replicate 1	25.5649	PPIA	2.45714
Reporter 17-week-old organoids Replicate 2	24.2783	UBE3A-ATS
Reporter 17-week-old organoids Replicate 2	22.54	PPIA	1.73834
Reporter 17-week-old organoids Replicate 3	27.47	UBE3A-ATS
Reporter 17-week-old organoids Replicate 3	24.5637	PPIA	2.9063
	17-week-old organoids	iPSCs
Average	13.8025	2.36726
Standard Deviation	2.36893	0.589145
n	3	3
95% Confidence Interval	2.68064	0.666669

## Sheet: Supplementary Figure S7
Supplementary Figure S7B
Parental	Reporter			Parental	Reporter
0.319554	0.594522		Average	0.812305	1.88942
0.67953	0.398566		Standard Deviation	0.532549	1.78212
0.257923	0.284215		n	1646	1646
0.150591	1.33907		95% Confidence Interval	0.0257272	0.0860936
0.464698	0.286961
0.270787	0.607095
0.398032	0.231571		Statistcial Analysis
1.02914	1.06282
0.216419	0.350423		t-Test: Two-Sample Assuming Unequal Variances
0.862135	0.584665
1.0032	3.28841			Parental	Reporter
0.191272	1.21744		Mean	0.812305	1.88942
0.62211	0.803754		Variance	0.283609	3.17596
0.298375	2.24652		Observations	1646	1646
0.620981	0.271366		Hypothesized Mean Difference	0
0.247669	0.948577		df	1936
0.673762	0.266285		t Stat	-23.4944
0.369619	0.466407		P(T<=t) one-tail	6.72e-108
0.524544	0.192035		t Critical one-tail	1.64564
0.371359	1.04074		P(T<=t) two-tail	1.34e-107
0.727062	0.412741		t Critical two-tail	1.96119
0.178302	0.660487
0.135744	0.553902
1.04138	0.231449
0.504921	0.871138
0.714839	0.212604
1.2253	0.572198
0.611765	2.48013
0.801267	1.63249
0.439887	0.75494
1.2491	0.32874
1.01875	0.844556
0.915114	0.827146
0.980575	0.583322
0.841657	0.903105
0.262135	1.06561
0.220371	1.36355
0.512047	0.434348
0.645289	1.17919
0.518257	2.93231
0.219165	1.07675
0.766217	2.48803
1.13678	0.631556
0.265141	0.681056
0.553796	0.996384
0.284871	0.48246
0.660197	0.46952
0.428077	2.2399
1.35265	1.01534
1.62589	0.568597
1.70083	1.62005
0.673838	0.86656
0.715282	0.668086
1.76765	5.61895
0.9299	1.402
0.846723	1.52897
0.923186	0.666896
3.02074	2.08551
1.09915	0.783597
0.335088	0.757504
1.5957	0.96257
0.838727	0.334096
0.303426	0.541695
0.748821	1.34617
1.22327	1.15723
0.931273	3.27961
0.723644	2.48678
0.278264	0.75201
1.29644	0.506996
1.14502	1.75819
0.658961	1.3048
0.200595	2.23716
0.25861	1.9671
0.386725	0.906996
1.67832	0.624857
2.42647	1.07315
0.403006	0.967269
1.94272	0.954604
1.37179	0.529412
0.348043	0.704524
0.369314	0.906569
0.898894	2.05431
0.758801	2.61602
1.31186	0.520623
1.37838	1.14014
0.90927	1.94977
0.555718	1.58637
0.621744	0.308736
0.702983	1.90861
0.574746	0.450645
0.61593	0.366812
0.282185	1.05283
0.165042	0.59971
0.327184	1.61535
1.40208	0.302449
0.566842	1.31356
0.557107	0.388754
1.24237	5.78869
1.55973	0.662028
0.518853	1.54491
0.738216	2.19405
1.22344	0.905486
0.734432	0.389502
0.610605	0.863905
0.318273	1.70803
0.702907	0.366903
0.446265	1.66476
0.862516	1.049
0.891325	0.933669
0.816724	0.406989
0.701152	2.23941
0.48043	0.931273
0.347173	0.5299
1.17644	2.01169
0.914183	1.98485
1.00166	0.355032
2.71943	2.44125
0.347982	0.466316
1.00832	0.201633
0.889479	0.394522
0.576425	0.975113
0.436591	1.21604
0.473625	1.28408
1.03598	0.639918
0.940322	0.46154
0.681453	0.634607
0.923934	0.500786
0.205753	0.756558
0.387701	1.54075
0.453986	1.14517
0.233524	2.59039
0.345632	1.68368
0.123873	0.82887
0.470909	1.7438
1.40705	2.69075
0.164843	0.80885
0.223819	0.59263
0.468772	2.07175
0.857359	0.694377
1.48457	2.47744
0.26508	1.17714
0.280598	3.31745
0.479347	1.297
0.714305	0.418708
0.465141	0.734218
0.977722	0.792264
0.274174	2.2273
0.476417	1.22829
0.715511	3.43981
1.6305	0.794766
1.74525	0.325566
1.56527	0.914809
1.25188	1.83943
0.85713	5.43885
0.756817	0.335027
0.167849	1.55259
0.303456	0.418357
0.117433	1.06313
0.124147	0.835767
2.45827	1.18663
0.900252	1.58202
0.824063	0.984222
0.411582	1.35993
0.286778	0.398474
1.95656	1.74659
1.05055	2.92544
0.266804	0.772396
0.335836	0.62153
3.23987	2.86493
1.58389	1.04584
0.256626	0.641138
1.27391	2.83682
0.510658	1.08487
0.615015	0.921798
0.944167	1.16466
0.515923	1.84581
0.527428	0.64033
0.338994	2.73577
0.486671	1.69142
0.149248	3.45538
1.25689	1.61872
0.243702	1.5012
0.83418	0.881621
0.535012	1.61498
0.61474	0.816266
1.92772	0.689555
1.6023	0.684169
0.705547	1.17276
0.483421	0.424735
0.823301	0.485496
0.487999	2.3317
0.987106	2.43482
1.40967	0.534615
0.384344	1.18351
0.704997	1.88905
0.615488	0.792752
0.501823	0.48603
0.847028	2.21517
1.67665	1.38625
1.20215	0.642985
0.72755	2.30759
1.15746	1.07782
1.41785	0.574517
0.911879	1.6358
0.344533	1.81813
0.623789	1.63337
0.587228	0.700237
0.849149	2.8184
0.808331	0.504707
0.43357	1.19525
0.954864	3.57552
0.528115	1.91565
0.700771	0.76437
1.04775	0.721279
0.69366	0.794995
0.558282	0.767834
1.4477	1.53637
0.708492	1.13063
0.649104	0.38088
0.811673	1.12309
0.287663	0.681483
0.777798	2.45414
0.519692	3.93489
1.13173	0.912871
0.806912	0.503426
0.883787	1.01965
0.606378	0.669108
0.432563	2.01149
0.87425	1.94267
1.16461	1.39776
1.61413	0.798016
1.18724	1.74293
0.242908	1.04558
0.918746	3.12441
1.69749	0.23064
0.768353	1.13616
1.6088	1.31101
0.449592	0.582528
0.316152	1.32016
0.742565	0.320424
1.84321	2.52102
0.722347	2.75755
1.07698	0.256199
1.28153	3.1203
0.26453	0.911635
0.448493	0.608682
1.6517	0.580224
0.339345	0.853773
1.48618	2.70074
0.312001	0.304494
0.98204	2.07791
0.173281	8.02531
0.967651	3.31777
2.30016	3.79937
0.506935	0.328374
0.301198	2.02116
0.239506	4.78378
2.33283	0.382925
1.50401	1.41524
1.11391	0.903868
0.219409	0.82298
0.570352	1.68684
0.903304	5.18434
2.81176	1.30294
0.527199	2.27265
0.3308	0.398596
1.32793	2.71095
0.772793	0.27715
1.18634	1.04567
0.449699	1.35616
0.292332	0.729305
0.933669	1.54968
0.477134	3.99139
0.431403	2.07457
0.366735	1.31502
0.146014	4.48774
1.35477	3.85609
0.46128	2.27456
1.17932	1.94481
1.3458	1.36466
0.413901	0.420066
1.18909	1.11916
0.772686	5.0605
0.570413	2.09844
0.611582	0.957412
0.1579	4.46033
0.409369	2.83062
2.55915	2.87892
0.963958	2.15064
1.81387	0.389166
0.917693	6.03207
0.832624	1.75421
0.923705	0.638102
0.325475	1.24312
0.357031	2.423
2.29731	3.25727
0.332189	1.38904
1.24895	0.896422
0.205615	0.329397
0.455756	2.16574
1.60211	0.697871
0.3093	0.773999
1.17365	2.84268
0.41268	0.451118
1.12439	2.66558
1.62757	1.5637
0.33228	0.691676
0.852277	1.30779
3.50665	2.53909
0.299397	1.10387
0.24976	1.36701
0.215946	1.38537
0.60238	4.26433
0.417609	1.13608
0.722683	3.68566
0.530632	1.10079
0.450813	0.888365
0.751934	0.427527
1.23285	0.743557
0.449332	1.26766
0.164065	0.517037
1.28547	0.590311
1.31872	1.71275
0.599786	5.26503
0.254551	0.736645
0.137957	2.09247
2.10266	2.21491
2.59066	0.233097
0.76878	1.37128
0.697322	2.04414
0.74725	1.10111
0.243763	1.34533
0.391775	2.32027
0.173495	2.4929
0.626444	1.19843
0.244678	1.52052
1.48003	2.08942
0.25481	2.43946
0.608484	0.879942
1.54354	1.77687
0.798642	2.66152
1.03825	2.8865
0.805554	1.94501
1.3556	0.691295
1.03041	5.92474
1.09313	0.338598
0.486915	0.895293
0.28954	1.01303
1.26619	0.462226
0.26537	0.384955
0.396826	0.804532
0.71696	1.01285
0.603571	2.51325
0.442679	0.696681
0.79382	0.824201
1.21259	0.750134
0.448615	0.318608
1.43024	0.495048
0.901381	2.46009
0.479286	3.61961
0.511345	0.612345
0.379217	2.26491
0.261723	1.11012
0.418479	2.39722
0.676173	3.52131
1.52036	4.93921
0.421408	1.16593
0.533806	4.07834
2.28151	1.44053
0.301595	2.11771
0.747982	0.640696
0.675151	1.39785
0.874815	0.278843
1.49606	1.81862
0.956436	0.968902
0.649928	2.03012
1.34194	3.40305
2.32294	2.07585
0.638025	1.26079
0.64445	2.75894
0.346319	0.398047
1.00175	1.32238
0.350576	1.54754
0.553719	1.33741
1.81216	1.30047
2.06085	0.495399
0.218112	0.179477
0.952758	1.52206
0.558297	3.19861
1.29729	1.65577
0.439689	0.757641
0.674907	1.31171
0.499657	0.663081
4.17485	1.03326
0.653788	0.947753
1.14342	1.30808
1.12366	0.587869
1.15355	1.13564
0.751614	1.95932
1.23067	2.80798
1.22548	6.24759
0.901991	2.48647
0.540017	1.62496
0.75874	2.08692
0.955901	1.40148
0.829038	0.355978
0.511559	1.09358
0.202564	0.510857
0.122103	0.804837
0.353429	0.762921
1.59361	0.830503
2.17278	4.65667
0.628	1.19066
1.15358	0.63003
0.308293	0.217945
0.73048	1.19268
1.02966	1.51844
1.08634	1.74992
0.408606	0.859525
1.35468	2.70011
1.31542	0.931685
1.51652	1.98164
0.274144	1.17702
0.313497	2.25701
0.0991836	0.944442
0.429191	1.47588
0.29189	0.802472
1.87201	1.03056
0.707408	3.17115
0.908675	0.754528
0.796445	1.60525
0.71664	1.05026
0.264118	3.88409
1.14688	1.20433
0.51107	1.76405
0.740948	1.12174
0.60882	2.64434
1.22785	2.17955
0.663508	5.0408
0.602152	1.13523
1.18334	0.452216
0.360922	0.380987
0.462486	0.367178
0.565469	0.197024
0.928191	0.429389
0.821744	0.870512
0.292607	0.761868
0.0992752	1.3626
1.22068	3.19805
0.181704	0.829175
3.12439	2.38471
1.14133	1.17916
0.139376	2.00293
0.676585	1.63815
0.760388	1.15886
0.617533	0.941665
1.06296	1.35108
0.516182	1.15254
2.43441	0.785779
0.669261	1.13739
0.188144	0.215137
0.238788	3.15415
1.45693	0.913375
0.118379	2.27822
0.584527	0.579736
0.491493	0.180652
1.22631	2.2876
0.265766	0.529915
0.888945	3.86212
0.699596	2.77612
0.809262	0.199939
0.416373	1.11423
0.45565	1.01642
0.219211	1.51687
1.19382	0.659327
1.45374	1.55669
0.808927	1.10761
0.109667	1.32522
0.809308	0.974563
0.767132	0.850416
0.327169	2.61033
0.712383	0.201175
0.343511	2.65185
1.1555	1.04976
0.992615	0.234882
1.78137	2.88238
0.898238	3.74437
1.11798	0.687526
0.47715	0.630518
0.340276	0.456153
0.27744	0.622065
0.396704	1.7193
0.662135	2.70752
0.516472	1.86018
0.429389	0.467369
0.134981	14.622
0.547295	1.60526
1.4892	0.385565
1.04842	3.79763
1.37377	0.586648
0.811185	1.78793
0.3066	0.386435
1.02391	1.25772
0.625757	1.76667
0.903548	0.336339
1.03821	0.831083
1.92993	0.562722
0.460426	1.86226
2.22281	2.96057
1.15512	1.27495
0.666346	0.263661
0.428031	0.680232
0.884245	1.69656
1.44147	1.2631
0.611002	1.51885
1.27317	0.807767
0.227161	2.38158
0.239948	0.728985
1.47692	0.794034
0.430701	2.34582
0.520027	0.939773
1.99506	2.03392
1.17151	1.14438
0.944228	0.308995
1.0298	0.734539
1.05647	0.423285
0.496132	1.4922
1.49421	3.94392
0.186084	0.182269
0.880247	1.19634
2.1189	0.643778
0.587579	1.28042
0.140581	3.02391
1.44353	0.326894
0.80238	0.341543
0.20882	0.88542
0.412741	1.83598
0.302037	0.972915
0.976196	4.03014
0.625132	1.12326
0.504067	3.73307
0.74699	2.75691
1.03764	1.39771
2.90362	4.59846
2.13886	3.78094
0.746883	0.688518
0.504479	0.429969
0.571771	2.03462
0.26154	0.302708
0.483223	0.450004
0.889128	0.941085
0.495445	2.12909
0.297108	0.976196
1.36626	0.64419
0.445441	0.726909
0.266133	1.25956
0.372091	2.73739
1.26569	0.702876
0.359182	1.96559
1.12091	1.07462
0.750759	0.355032
1.03026	2.0603
0.346075	1.31855
0.564858	0.583856
0.183658	1.60114
0.57615	2.53413
1.32444	0.540871
0.568811	2.24462
1.03671	1.07819
0.478248	1.53909
0.429068	0.635004
0.145876	2.08734
0.209323	0.631678
0.199222	0.706889
1.76445	1.68499
0.386725	2.24715
0.488899	0.828122
0.969589	0.453513
0.778393	2.00978
0.445594	0.455894
0.765606	0.617395
0.730175	0.84065
0.971496	0.489693
3.27839	3.73626
0.426459	1.1481
0.967636	1.86328
1.1503	1.45832
1.43235	1.1117
0.187182	0.697459
0.511086	0.635355
0.613962	0.748791
0.734157	0.150637
0.859175	0.553811
0.923613	3.08716
0.721263	3.23818
0.706462	2.3669
1.14911	1.76742
0.299138	2.98264
0.811612	1.38637
0.274525	2.40922
0.417838	1.2827
0.860502	4.41419
1.03502	1.54682
0.840009	0.534218
0.429984	0.707698
0.658457	3.15175
0.774929	1.25428
0.55407	1.4222
1.18145	0.546395
0.654887	0.727306
0.564248	0.634257
0.857511	3.52261
0.614359	0.250248
0.207965	1.02843
1.14995	0.37705
0.984665	0.394644
0.182666	1.62609
1.25789	3.23859
0.40763	5.51196
0.508064	2.34813
0.609659	4.20417
0.655894	0.960143
1.56594	1.2032
1.04999	1.67211
0.171481	1.18534
0.950072	0.734737
0.167178	0.587213
0.524773	0.36939
0.854658	2.22928
1.05927	0.503487
0.163806	2.68545
0.189349	0.479255
2.52815	1.2504
0.399756	1.15825
1.70889	2.47057
0.717586	0.781888
0.474311	1.02943
0.180972	3.83656
1.46715	1.3543
1.80697	0.396155
0.907622	0.684001
0.608591	4.78949
1.26258	2.31064
0.472099	0.670298
0.60061	1.66267
0.901671	1.63548
1.67274	0.477836
0.672526	0.363409
0.219257	4.47163
0.89424	0.53164
0.272129	0.270192
0.414252	2.91444
1.92001	0.605646
0.648936	2.08702
0.319921	1.20598
0.416419	0.382879
1.66592	1.08363
2.32253	6.94836
0.385016	1.34713
1.28775	0.336812
1.05342	1.93738
2.12584	1.08911
0.875685	3.9866
0.118608	0.643549
0.557137	1.62707
0.806867	8.61559
1.30552	1.24201
1.02008	0.531991
0.549187	1.01942
1.06542	3.72416
0.907683	0.576272
1.07272	3.94347
0.441901	1.14696
0.861646	2.39048
1.73671	1.17745
0.224552	1.07152
0.635492	1.00433
2.3897	0.374472
0.871016	4.00845
0.319112	0.2692
0.771038	0.482902
0.995483	0.862104
0.645686	3.29856
2.21335	1.85522
1.21083	0.395804
1.12035	1.22322
1.46784	0.529381
1.8166	1.6273
0.222095	2.95232
0.413581	0.467933
0.359075	3.60125
0.561395	2.26517
0.28011	2.24813
0.141466	3.48034
0.680995	1.7754
1.37679	1.05797
1.28441	1.7212
0.955337	1.25455
1.31049	0.271244
0.974243	0.318318
1.45991	0.343313
0.672648	1.98883
0.903365	0.741512
0.32813	0.807385
1.79123	1.13507
1.25705	3.87558
0.838819	0.616251
0.303777	4.40267
1.64044	0.40145
1.36352	0.82565
0.293858	0.494209
0.353994	5.99867
0.368444	0.309621
0.403037	1.12308
0.277516	2.13002
0.972412	0.582681
0.508629	1.11951
1.19754	4.20136
1.14015	0.558907
2.01559	0.992599
1.36649	3.12244
1.52497	0.260975
1.664	0.684932
0.596796	0.362539
0.549722	0.690242
1.06668	3.09508
1.11293	1.2614
0.40441	1.08196
1.6508	0.283696
1.43044	0.415747
1.33738	1.58647
0.485542	2.78016
1.00194	1.13339
0.839918	1.09253
0.876265	0.662348
0.621698	0.330388
0.97322	3.87787
2.17006	0.274296
1.6141	0.226856
1.02698	1.7832
0.17644	0.722469
1.74575	1.77292
0.668666	3.42107
0.806256	0.170581
2.60217	0.348943
0.800214	3.51933
0.410849	5.43647
0.459098	0.989273
2.76225	1.67912
0.263874	0.35378
1.62289	0.338338
1.78285	2.67759
1.74383	0.482628
0.484672	7.18021
0.300389	3.86537
0.967239	1.95261
0.768963	0.982925
1.63487	0.307439
1.12663	1.69633
0.330694	1.10362
3.0471	1.00407
0.423499	0.837583
0.850782	0.745373
0.258869	1.23516
1.45988	2.05595
1.60935	4.40516
0.569635	1.10872
1.99493	0.410178
0.549233	0.475364
0.667582	1.69946
0.365011	0.455848
1.38654	4.91467
0.477455	0.253925
0.323827	2.37603
0.64506	3.40232
1.00749	3.2844
0.46949	0.666072
0.356024	1.0627
1.15189	0.515541
0.923369	0.324651
0.670359	0.736538
0.834028	1.49697
0.85301	1.55969
1.18929	3.53329
0.193545	2.28434
0.728817	1.66148
0.32813	2.28536
0.597253	0.605783
0.638041	1.02538
0.495125	0.210758
1.28724	5.09021
0.401679	0.617945
1.0389	0.862898
0.344533	0.795193
2.23363	1.34478
0.48893	2.27915
1.21277	0.301457
2.14199	2.96469
1.54163	1.36587
0.445274	1.0719
0.280674	1.09407
0.725978	0.52726
0.679118	0.873091
1.42409	0.286488
0.38088	0.362615
0.556359	1.77763
0.792111	2.09389
0.638636	2.54731
0.241382	2.35067
1.50665	2.49821
0.929213	1.91681
0.592691	0.855879
1.25597	1.77819
0.168399	1.03435
0.903334	0.443671
0.349065	2.0761
0.732219	1.40063
0.242969	3.16539
0.14551	0.933303
0.17612	1.43307
0.244083	0.478935
0.967178	0.318517
0.559777	1.23728
0.939437	0.677974
0.226383	1.84031
1.09712	0.375311
1.32174	1.23815
0.282506	0.638315
0.21326	1.55241
0.174838	3.11926
0.873549	0.614572
0.265339	0.531518
0.17937	1.52839
0.961059	0.854017
0.25565	0.250553
1.19307	3.48696
1.30077	0.997589
1.04202	1.42496
0.486992	0.973251
0.747967	1.27448
0.177676	1.38322
0.157733	1.33019
0.491951	0.324865
0.259052	0.365057
1.06789	1.4013
0.452811	0.221759
0.816693	1.03044
0.706706	1.14096
0.935576	1.08469
1.01216	0.575082
1.1297	2.34252
0.73051	3.51336
0.602731	1.48476
1.45266	1.90167
1.62661	0.447501
0.803235	0.325948
0.297139	1.5547
0.540093	1.50269
0.989761	0.772946
0.248051	1.97246
0.14255	2.65212
0.988296	0.471244
1.34511	2.33988
0.627222	0.312444
1.20421	0.68658
1.70871	1.69976
0.129946	0.343511
1.30895	0.409461
1.59937	0.717494
0.984283	1.35499
0.239643	3.32921
0.664103	1.71637
0.342351	0.282261
0.469627	0.698955
0.908751	2.47881
1.63949	1.81233
0.181781	0.225116
0.526833	1.31202
1.65586	3.054
0.754162	1.53545
0.595239	4.357
0.224369	2.2406
0.370794	2.69752
0.806378	0.388205
0.174823	1.12416
0.824094	0.866026
0.600412	2.07213
0.409659	2.03935
0.456855	3.1543
0.395346	0.881117
0.896239	0.671794
0.665843	1.8034
0.800793	0.799374
1.21277	0.494896
0.454185	4.70243
0.803143	2.1257
1.57763	1.56097
0.664103	1.83206
1.03334	1.08363
0.873579	2.80809
0.467918	1.95207
1.34903	5.88266
0.80354	0.964385
0.529915	0.208469
0.354009	0.887511
0.982208	0.521218
1.77656	1.2126
0.797223	0.822644
2.4041	0.892012
0.985763	1.533
0.999344	4.50585
0.184253	0.313375
0.486381	0.388251
0.945159	1.66522
0.434409	1.52363
0.630961	0.720501
0.405966	0.797757
0.971374	0.74699
0.173373	0.919814
0.403647	3.95663
0.247456	3.6661
0.464607	0.396521
0.923491	4.22927
0.608377	0.511009
0.227771	0.85391
0.848981	1.11862
1.12065	2.92903
0.549554	2.22733
0.687022	1.02683
0.209735	2.68371
0.810361	0.555215
0.363317	1.35949
1.20449	2.5445
0.622126	0.925994
1.53849	2.00496
1.05332	0.756207
0.840131	1.12198
0.801175	3.50617
0.393973	0.85687
0.536095	0.841825
0.196094	1.12338
1.16533	1.34043
1.00166	3.62258
1.04564	1.1274
0.751995	1.65241
0.719158	3.88714
0.577386	2.11417
1.12337	0.669856
0.439536	4.665
0.735668	1.78514
0.338003	3.86271
1.39069	1.20125
0.206821	0.506996
0.322728	1.91298
0.193469	5.48215
0.788495	4.51286
0.379995	1.2802
0.937652	3.00354
0.409903	2.22296
0.528054	3.08804
0.451057	2.99854
0.268345	2.92688
0.657237	1.20374
1.77259	1.57723
1.07233	2.40685
0.919478	0.756313
0.378225	1.14189
0.404273	3.49703
0.578637	1.59228
0.383764	1.07404
1.2412	2.87977
0.595407	0.461707
1.4464	2.25733
0.481773	2.51878
0.324773	1.09061
0.716732	1.03461
1.49831	0.904997
0.263859	1.01961
0.699367	0.884138
1.27341	1.68188
1.0873	2.75067
0.77911	1.45563
0.975448	0.581491
0.284886	0.916045
0.894667	0.894865
1.54487	2.73687
1.00502	1.81898
1.45188	1.85568
2.53266	1.13625
1.32168	1.78878
0.393729	2.11702
0.518318	2.39251
1.15906	1.05298
0.768322	1.99591
0.108064	1.29709
0.556069	1.15131
0.83328	1.11421
0.686717	0.598444
0.951003	0.958312
0.254124	1.16281
1.25774	1.00964
0.464637	0.670451
2.97931	0.797421
1.01654	0.860716
0.64892	4.59866
0.466773	0.632258
0.546181	0.827054
1.06636	2.42068
1.02411	2.98776
2.57278	2.20089
1.40758	1.98093
1.64817	1.48719
0.490898	0.414801
0.979416	0.199863
0.477546	2.55898
0.398566	1.87915
1.73945	0.392355
0.201678	0.970733
1.38257	0.727459
1.03848	0.513756
1.4741	2.75235
1.28949	0.773312
2.41122	1.48583
0.183749	0.862837
0.443809	2.67358
0.182345	0.636271
0.748684	0.952209
0.492592	0.787655
0.408682	1.47744
0.180529	2.39492
0.623621	1.59071
1.9514	1.27486
1.12692	1.17833
0.694484	1.00481
0.259403	1.18105
0.25388	1.70251
0.310185	1.19107
1.52604	2.91577
1.32781	0.656748
1.07964	2.5489
1.24523	1.06506
1.1362	2.2979
0.276341	0.156176
1.32331	2.1443
0.453315	0.511589
2.10759	0.333669
0.964141	0.324636
0.633524	0.405432
0.646784	5.20468
0.428824	0.385931
0.618494	1.7913
0.49894	0.447074
0.505531	2.20159
0.592172	0.213886
1.08107	0.715847
1.18556	0.752987
0.271687	1.87419
1.09824	0.660868
1.43848	0.380545
0.681849	1.62985
1.24949	2.13535
0.688685	3.11363
1.00604	0.53164
0.625589	1.14304
2.45783	0.777676
0.325185	0.57409
0.371313	1.83964
2.6922	0.982132
0.73576	5.57729
1.66354	1.40551
0.910872	0.525078
0.857298	1.22257
0.161807	0.206546
0.172152	0.534447
0.759884	0.418555
0.438621	0.781796
0.743481	2.57757
0.25478	0.68687
0.937163	3.50018
0.44004	2.53996
0.841627	0.357885
0.910582	0.841215
1.34226	0.360967
0.322835	0.791455
1.02068	0.92491
0.922591	1.90181
0.208255	1.65492
0.582315	1.3769
0.916167	0.964813
0.422324	2.79748
1.7733	0.616938
1.72241	1.71264
0.855344	0.494514
0.872084	0.881102
1.31455	1.03191
0.721279	1.80447
1.00056	1.46793
0.347143	2.5821
1.83876	0.591073
1.37311	2.09104
0.627863	1.09679
1.13703	0.38056
0.635706	2.1662
1.1975	1.11879
0.605463	0.963043
0.330602	0.730907
0.922881	0.48217
1.2621	3.36988
1.98291	0.724208
0.167514	0.541543
1.1194	0.291371
0.130312	0.440406
0.316548	0.293217
0.489799	1.71826
0.475563	1.70309
0.44033	2.4687
0.832059	1.10025
0.284016	0.797604
0.640009	1.2824
1.29343	0.928954
0.244388	1.35026
0.292866	4.49989
1.29943	0.30161
0.992203	0.798535
0.638025	2.26659
1.27591	2.44977
0.916655	0.377127
1.16851	2.0139
2.31963	0.823728
0.362692	4.14864
0.547387	1.55102
0.430015	2.37375
0.236057	0.36051
0.683909	3.34282
0.91838	1.02329
0.618692	0.915663
1.13916	1.62127
1.62791	1.95094
0.155856	0.900481
1.29989	0.588586
1.02979	1.15212
0.430808	0.2477
0.466209	1.49445
0.165881	1.49268
1.00423	0.885618
1.2452	0.34284
0.689204	0.526009
0.320439	4.0367
0.868208	0.275151
0.246708	1.44048
0.700908	0.773922
0.953002	1.96146
0.594171	1.02205
1.05612	3.25528
1.23819	4.76584
0.541405	0.429755
0.765972	1.85138
0.215518	2.99771
1.30033	1.9241
0.319249	0.421973
0.435142	1.96333
1.32369	0.394034
2.95886	2.55216
0.438148	0.928725
0.657511	1.04559
0.631968	0.232197
0.631601	1.95236
0.163409	1.40641
0.261646	2.0556
1.4049	2.20127
0.972686	2.83348
0.664347	0.774212
1.19988	1.69574
0.501976	1.31026
1.20734	0.795544
0.840284	2.65464
0.470253	3.92816
1.15634	1.56736
1.56553	1.65827
0.636667	7.30605
0.672557	1.05934
1.20473	2.13286
0.635019	2.44709
0.197513	1.63529
0.422248	2.53965
1.09435	2.27572
0.670787	0.970657
0.202411	1.18585
0.309987	0.786084
0.764172	1.0105
0.332311	1.83142
0.289738	6.1817
0.633066	2.80157
0.208591	1.1272
1.29444	4.14063
1.07187	0.94342
0.300252	0.670207
1.1675	0.717876
1.28954	0.849424
0.776761	1.33165
0.414282	1.24877
0.361273	0.644953
0.664332	2.00635
0.630472	1.24309
0.843519	0.700984
0.50869	2.98572
1.43151	4.29148
0.744045	1.71124
1.27918	1.58259
0.566812	1.59159
0.857267	1.4266
0.736645	1.09895
0.430488	3.93877
1.03313	1.37827
1.13715	3.31275
0.847333	0.38114
0.924819	1.86073
0.547906	0.82266
0.327138	1.04646
0.900328	1.31781
0.341482	0.729885
0.282048	0.726619
0.17557	4.35251
1.00032	5.46914
0.515801	1.07924
0.384512	1.28594
0.913909	5.51572
0.391257	1.08698
1.74672	0.352239
0.623255	0.957244
0.509316	1.32625
0.873472	0.226078
0.408286	1.75608
0.614206	2.41971
0.488991	1.43993
0.162432	1.89116
0.414618	2.7624
0.303868	0.488212
0.740368	0.729793
1.42466	0.758312
0.583978	1.74815
1.11106	1.8555
0.712444	2.68348
1.24269	1.86665
0.434089	0.742519
0.824186	2.12172
1.13646	1.59208
0.747631	2.11144
1.25118	1.43757
0.130327	5.3566
0.735302	2.9996
0.57023	0.698817
0.880507	0.594003
0.789136	0.455604
0.327306	1.6869
0.661296	0.620661
0.513619	2.06468
0.241245	1.01747
0.70576	4.13774
0.911635	2.70039
0.616114	0.757595
0.298253	1.101
0.556207	0.934035
0.555535	3.20797
0.636683	0.256916
0.398993	1.3684
0.169726	4.06232
0.561715	2.32337
0.682933	0.560739
1.19648	1.20362
0.59086	3.02393
1.03111	2.41953
0.712291	0.447654
0.287678	1.58103
0.184405	0.801236
1.10842	0.726452
0.228885	1.09909
0.317098	2.48403
1.35229	2.86743
0.262028	0.384924
0.473732	0.393179
0.430823	1.34839
0.306111	0.898039
0.488228	1.77198
0.66183	1.42473
0.414069	6.66926
0.904311	2.91807
0.69575	2.31978
0.942992	2.21633
0.752422	2.39829
0.563851	1.51649
0.403143	6.64659
0.990524	7.24625
0.645548	5.83592
0.731655	1.70007
0.713268	1.84295
0.426337	3.12306
0.858854	0.650935
2.07074	4.5409
0.430426	0.651606
0.187991	1.67001
0.252613	2.92296
0.19205	1.2047
0.486748	0.319768
0.965011	2.06059
1.13094	4.31884
0.236362	1.93895
1.35064	5.35729
0.512184	1.65954
0.680568	1.63192
1.21111	2.06711
0.711391	1.01785
0.670863	0.615396
0.683452	2.77804
0.5673	2.14376
0.593973	1.74754
0.757137	1.2123
0.762264	0.963424
0.827237	3.70301
0.153033	1.568
0.561822	0.933013
0.581216	1.6938
1.1261	4.83627
0.308904	2.83354
1.05098	1.08171
1.50571	3.84573
0.915847	2.62892
2.79875	1.90091
0.261982	1.68292
0.702602	0.69189
0.175128	1.05351
1.2784	0.403555
0.269062	1.54279
0.854353	0.755505
2.49404	3.23174
0.184512	6.54229
0.598734	2.20708
0.661814	16.2225
0.441703	2.81953
0.579461	0.729625
2.43589	3.38508
0.931762	7.0905
1.43746	0.728862
0.89305	0.517678
0.617304	0.592035
1.35334	1.49595
0.427451	1.76345
0.784955	6.61851
0.413855	1.42477
0.938781	0.981338
0.364385	0.8748
0.317464	2.76414
0.540291	0.837659
0.705806	1.88812
1.00046	1.41707
1.15744	4.52863
0.769207	1.97246
0.72311	1.81605
0.932952	3.92709
0.849531	3.84092
0.333227	2.02998
1.0432	2.72166
0.594461	0.738384
0.659388	3.26204
0.639796	3.13445
0.59089	0.583459
0.936019	2.18631
0.637186	7.64373
0.590219	1.36533
0.567163	0.710414
1.68656	0.430549
0.793362	4.79638
0.601022	0.484459
0.507225	4.45504
0.0926833	6.06133
0.435889	3.07893
1.16454	0.589685
1.0997	5.6686
0.737423	2.75378
0.660487	4.30732
0.552819	0.729763
0.186923	3.47205
0.510369	7.86606
0.630854	7.87977
1.04526	1.37369
0.458869	3.65216
0.985168	3.7382
0.42269	3.27114
1.92325	1.22664
0.646616	0.241306
0.246708	1.11231
0.83714	0.510323
0.477791	3.26801
1.18676	2.20166
1.43258	1.13925
0.77052	1.6685
0.722835	3.7994
2.21932	1.35624
1.1131	0.972732
0.584222	3.23752
1.49747	0.766369
1.48356	3.37861
0.366918	0.773037
0.56846	3.84469
0.313497	2.8455
0.668757	1.46903
0.537148	1.06264
1.56269	2.53571
1.28144	2.98235
0.942718	1.04327
0.530419	1.52012
1.18708	0.628229
0.265476	0.896941
1.12685	0.462058
0.526146	1.90671
0.819699	7.44541
0.911955	1.84443
0.956191	0.505455
0.182712	1.3897
0.82829	2.72515
0.445212	7.79706
0.647868	6.72801
0.666377	8.85223
0.728267	2.29134
1.64134	0.358709
0.497276	2.73182
0.845869	2.00014
0.18471	4.11054
0.366323	4.91054
0.542641	6.50384
1.32544	3.45374
0.341588	0.560662
2.18479	1.40134
1.79622	6.99789
0.375174	2.60627
0.770031	2.48186
0.225116	1.17259
0.570748	0.363577
0.624491	1.58943
0.766934	1.79596
0.142779	3.60949
0.843702	1.52688
0.779782	1.14185
0.856352	9.45615
0.258412	1.88458
0.971908	2.27463
0.744533	0.74789
0.335668	4.3973
0.447715	2.59471
1.16799	2.25434
1.78396	1.71989
0.743099	4.27738
0.896132	0.853101
0.302312	1.36509
0.656428	4.54166
0.222766	2.89668
0.665568	2.3044
1.38389	2.71034
1.34743	1.022
1.40714	2.76059
0.571283	0.356359
2.07956	7.22731
0.805112	1.23612
0.23859	0.93373
0.345586	4.44355
0.385519	2.18697
0.704509	2.73581
0.249241	7.61753
1.73843	4.42014
0.749386	4.47453
0.660761	3.27384
0.384833	1.46552
0.206363	22.311
1.20974	6.40844
0.469474	3.35795
0.963485	8.48978
0.520531	1.06169
0.778668	1.71934
1.91719	3.38405
0.561669	4.33631
0.840299	5.72663
0.817929	5.42179
0.355001	4.5836
0.310536	1.69259
0.483009	6.33019
1.73809	2.61405
1.49781	5.53066
0.804517	3.03996
1.36312	2.67773
0.597787	3.04955
0.941024	8.531
0.124331	0.788067
0.399603	0.807889
0.830198	7.12015
0.205844	9.65875
1.08171	3.38317
0.295766	2.05263
0.611276	3.59306
1.00194	1.27324
0.336553	2.97226
1.70057	6.46734
1.72949	1.45168
1.06184	3.3843
0.492348	3.01045
0.921447	5.2058
0.351202	7.07744
0.776501	1.61889
0.316564	9.29252
1.79307	6.1494
0.764752	6.81071
0.709834	1.60702
0.743008	0.645731
0.89308	2.1483
1.37914	2.348
0.441581	1.50384
1.54067	2.41401
0.14258	7.24529
0.519631	8.01785
1.0759	2.8728
0.819593	1.14296
0.664118	1.25274
0.540688	5.85708
0.776638	3.07828
0.262165	2.72937
0.408957	3.03365
0.876829	1.17334
1.46334	1.11691
0.247669	7.31208
0.435477	8.56718
1.75453	2.18584
0.15465	1.97365
1.49287	1.53196
1.20423	0.805783
0.407767	2.67124
1.19611	0.83621
0.304417	3.35201
0.517571	0.696452
0.294759	2.85341
1.50765	0.688197
0.433646	1.61778
0.457923	0.887068
1.38567	3.82858
0.302815	4.8491
0.633295	1.22029
1.02745	4.12497
0.680751	5.9147
0.331365	2.24347
0.554147	2.72364
0.305074	2.40211
0.87509	1.71237
0.344564	3.06299
0.786999	2.2108
1.14221	6.10204
1.06908	3.3205
0.637034	9.32854
0.89691	3.06819
0.748028	0.354696
0.671962	2.67771
0.282689	4.42943
0.912932	11.123
0.55053	1.61225
1.08901	1.596
0.760266	3.72409
0.660853	1.83587
0.453956	3.31006
1.56962	0.418769
0.895979	4.30584
0.37319	5.97845
0.448432	2.66632
0.443214	7.29316
0.532479	2.79142
0.736934	3.73805
0.936828	2.96971
0.111223	1.5377
0.81767	2.9585
1.21991	3.16361
1.05719	1.04375
0.988205	1.44562
2.09512	3.13019
0.884535	1.76675
0.807813	3.7174
0.241276	5.80714
0.515679	0.856428
0.840818	0.604761
0.181216	1.13684
0.762173	0.918456
0.778134	1.99318
1.12808	17.253
1.40793	3.36214
0.741497	2.74177
0.599054	1.15525
0.873137	1.2793
1.70919	0.835401
0.476509	1.85202
0.329335	1.10477
1.23206	2.28515
2.17942	2.27338
1.48722	3.79126
0.960601	3.85711
0.830533	3.87286
1.10559	3.29793
0.43444	2.33594
1.77333	5.38148
1.02124	1.34127
0.790997	8.8323
0.630442	1.19899
1.45736	4.48379
0.70135	0.769467
0.704494	1.15875
0.337774	3.42856
0.285389	12.0537
0.676875	0.807324
0.264942	2.93799
0.429679	4.68731
0.214511	1.35099
1.06514	3.45168
1.48199	0.858915
0.473777	1.28153
0.343755	4.06654
0.443778	2.84471
0.704967	3.16201
0.672862	2.95395
3.65977	1.05742
0.648981	6.99733
0.350179	9.51952
0.275105	1.29615
1.45798	7.76922
0.981216	2.73523
1.10228	4.27556
0.13817	1.01073
0.645228	1.60137
0.294011	3.54197
1.33994	5.12006
0.208194	4.13758
1.04648	5.3299
1.69694	4.42248
0.18761	1.49613
1.04547	1.90472
0.78529	0.391318
0.664836	0.286076
1.15692	0.823316
0.26244	2.99405
0.851942	5.35492
0.422889	4.66586
0.529442	1.04971
0.853437	1.78036

## Sheet: Supplementary Figure S8
Supplementary Figure S8A				Supplementary Figure S8B				Supplementary Figure S8C				Supplementary Figure S8D
	Normalized GFP Intensity				Normalized UBE3A Intensity				Normalized GFP Intensity				Normalized GFP Intensity
Cell 1	0.838541			Cell 1	0.751686			Cell 1	0.700231			Cell 1	0.379602
Cell 2	0.848664			Cell 2	0.818189			Cell 2	0.327349			Cell 2	0.338783
Cell 3	0.791609			Cell 3	0.461525			Cell 3	0.914865			Cell 3	0.573207
Cell 4	0.185576			Cell 4	0.135955			Cell 4	0.891935			Cell 4	0.793026
Cell 5	0.307116			Cell 5	0.35817			Cell 5	0.772123			Cell 5	0.852601
Cell 6	0.276577			Cell 6	0.232051			Cell 6	0.610629			Cell 6	0.724811
Cell 7	0.49034			Cell 7	0.369404			Cell 7	0.885643			Cell 7	0.696328
Cell 8	0.179799			Cell 8	0.230191			Cell 8	0.589118			Cell 8	0.31628
Cell 9	0.524635			Cell 9	0.527782			Cell 9	0.71562			Cell 9	0.225105
Cell 10	0.264755			Cell 10	0.477269			Cell 10	0.438686			Cell 10	0.24143
Cell 11	0.246841			Cell 11	0.387339			Cell 11	0.80647			Cell 11	0.573092
Cell 12	0.315056			Cell 12	0.61065			Cell 12	0.812264			Cell 12	0.494413
Cell 13	0.297076			Cell 13	0.339755			Cell 13	0.791539			Cell 13	0.522198
Cell 14	0.229804			Cell 14	0.212877			Cell 14	0.727863			Cell 14	0.633718
Cell 15	0.194909			Cell 15	0.0800526			Cell 15	0.768637			Cell 15	0.637314
Cell 16	0.910595			Cell 16	0.930181			Cell 16	0.738379			Cell 16	0.862294
Cell 17	0.672115			Cell 17	0.537873			Cell 17	0.749196			Cell 17	0.51096
Cell 18	0.68156			Cell 18	0.588524			Cell 18	0.517504			Cell 18	0.535827
Cell 19	0.608071			Cell 19	0.222511			Cell 19	0.610677			Cell 19	0.673794
Cell 20	0.701905			Cell 20	0.45095			Cell 20	0.795539			Cell 20	0.81304
Cell 21	0.558632			Cell 21	0.39452			Cell 21	0.97822			Cell 21	0.953574
Cell 22	0.49399			Cell 22	0.250259			Cell 22	0.794095			Cell 22	0.784781
Cell 23	0.610162			Cell 23	0.46373			Cell 23	0.709094			Cell 23	0.328264
Cell 24	0.502714			Cell 24	0.481256			Cell 24	0.708443			Cell 24	0.628777
Cell 25	0.330394			Cell 25	0.0887641			Cell 25	0.823919			Cell 25	0.826892
Cell 26	0.438024			Cell 26	0.518461			Cell 26	0.646586			Cell 26	0.613721
Cell 27	0.543266			Cell 27	0.358616			Cell 27	0.933373			Cell 27	0.626872
Cell 28	0.661832			Cell 28	0.247249			Cell 28	0.783071			Cell 28	0.491496
Cell 29	0.591244			Cell 29	0.598116			Cell 29	0.668643			Cell 29	0.515265
Cell 30	0.689768			Cell 30	0.479741			Cell 30	0.573631			Cell 30	0.601272
Cell 31	0.837908			Cell 31	0.838007			Cell 31	0.554226			Cell 31	0.479361
Cell 32	0.400748			Cell 32	0.599811			Cell 32	0.722608			Cell 32	0.707725
Cell 33	0.630346			Cell 33	0.497752			Cell 33	0.592785			Cell 33	0.891782
Cell 34	0.577344			Cell 34	0.942515			Cell 34	0.854609			Cell 34	0.733729
Cell 35	0.299722			Cell 35	0.747189			Cell 35	0.509968			Cell 35	0.624458
Cell 36	0.44149			Cell 36	0.430414			Cell 36	0.416165			Cell 36	0.159913
Cell 37	0.265906			Cell 37	0.572179			Cell 37	0.923403			Cell 37	0.630733
Cell 38	0.259453			Cell 38	0.0824853			Cell 38	0.692627			Cell 38	0.543636
Cell 39	0.516573			Cell 39	0.446508			Cell 39	0.334584			Cell 39	0.173516
Cell 40	0.499007			Cell 40	0.412532			Cell 40	0.768412			Cell 40	0.423338
Cell 41	0.310103			Cell 41	0.398726			Cell 41	0.629775			Cell 41	0.47897
Cell 42	0.477558			Cell 42	0.392493			Cell 42	0.695919			Cell 42	0.605399
Cell 43	0.408204			Cell 43	0.410496			Cell 43	0.905848			Cell 43	0.814351
Cell 44	0.393402			Cell 44	0.511381			Cell 44	0.176479			Cell 44	0.233174
Cell 45	0.620193			Cell 45	0.635882			Cell 45	0.32727			Cell 45	0.520023
Cell 46	0.812754			Cell 46	0.711228			Cell 46	0.176412			Cell 46	0.213463
Cell 47	0.662583			Cell 47	0.715473			Cell 47	0.373407			Cell 47	0.368865
Cell 48	0.53984			Cell 48	0.406595			Cell 48	0.398928			Cell 48	0.514874
Cell 49	0.603028			Cell 49	0.783906			Cell 49	0.435397			Cell 49	0.467116
Cell 50	0.505661			Cell 50	0.566008			Cell 50	0.623012			Cell 50	0.602267
Cell 51	0.358804			Cell 51	0.229216			Cell 51	0.289746			Cell 51	0.173338
Cell 52	0.43002			Cell 52	0.376593			Cell 52	0.645331			Cell 52	0.607867
Cell 53	0.405937			Cell 53	0.379772			Cell 53	0.265514			Cell 53	0.424628
Cell 54	0.341583			Cell 54	0.232279			Cell 54	0.275509			Cell 54	0.440267
Cell 55	0.411284			Cell 55	0.445612			Cell 55	0.634632			Cell 55	0.818268
Cell 56	0.272791			Cell 56	0.0573892			Cell 56	0.643648			Cell 56	0.501428
Cell 57	0.298473			Cell 57	0.212608			Cell 57	0.24413			Cell 57	0.25706
Cell 58	0.280442			Cell 58	0.284041			Cell 58	0.471885			Cell 58	0.663787
Cell 59	0.3352			Cell 59	0.50902			Cell 59	0.645725			Cell 59	0.524705
Cell 60	0.883517			Cell 60	0.839731			Cell 60	0.632529			Cell 60	0.681086
Cell 61	0.904356			Cell 61	0.654462			Cell 61	0.824111			Cell 61	0.782283
Cell 62	0.763623			Cell 62	0.539653			Cell 62	0.509181			Cell 62	0.462892
Cell 63	0.649145			Cell 63	0.282167			Cell 63	0.524668			Cell 63	0.258485
Cell 64	0.577627			Cell 64	0.715427			Cell 64	0.675398			Cell 64	0.537465
Cell 65	0.970531			Cell 65	0.491973			Cell 65	0.372237			Cell 65	0.238451
Cell 66	0.596368			Cell 66	0.0141269			Cell 66	0.534275			Cell 66	0.213998
Cell 67	0.971028			Cell 67	0.635272			Cell 67	0.731814			Cell 67	0.47458
Cell 68	0.955014			Cell 68	0.966045			Cell 68	0.786565			Cell 68	0.540941
Cell 69	0.673497			Cell 69	0.419318			Cell 69	0.501952			Cell 69	0.358482
Cell 70	0.434586			Cell 70	0.254001			Cell 70	0.513591			Cell 70	0.629362
Cell 71	0.851375			Cell 71	0.690011			Cell 71	0.614642			Cell 71	0.447668
Cell 72	0.841306			Cell 72	0.49298			Cell 72	0.569725			Cell 72	0.451422
Cell 73	0.679398			Cell 73	0.302041			Cell 73	0.413349			Cell 73	0.382667
Cell 74	0.554779			Cell 74	0.0728551			Cell 74	0.694553			Cell 74	0.663406
Cell 75	0.39696			Cell 75	0.269668			Cell 75	0.568022			Cell 75	0.441315
Cell 76	0.635268			Cell 76	0.55899			Cell 76	0.837703			Cell 76	0.587087
Cell 77	0.594909			Cell 77	0.50167			Cell 77	0.546305			Cell 77	0.251435
Cell 78	0.475218			Cell 78	0.510105			Cell 78	0.776492			Cell 78	0.533856
Cell 79	0.660811			Cell 79	0.687289			Cell 79	0.753181			Cell 79	0.950268
Cell 80	0.41762			Cell 80	0.474088			Cell 80	0.663879			Cell 80	0.669863
Cell 81	0.814234			Cell 81	0.813665			Cell 81	0.982563			Cell 81	0.915341
Cell 82	0.704906			Cell 82	0.889682			Cell 82	0.865383			Cell 82	0.836188
Cell 83	0.54277			Cell 83	0.670787			Cell 83	0.723822			Cell 83	0.640857
Cell 84	0.572153			Cell 84	0.716906			Cell 84	0.526355			Cell 84	0.475279
Cell 85	0.467139			Cell 85	0.460957			Cell 85	0.859556			Cell 85	0.738135
Cell 86	0.296944			Cell 86	0.268642			Cell 86	0.738968			Cell 86	0.624109
Cell 87	0.16573			Cell 87	0.234385			Cell 87	0.588192			Cell 87	0.461532
Cell 88	0.489924			Cell 88	0.579414			Cell 88	0.411615			Cell 88	0.503581
Cell 89	0.440871			Cell 89	0.462287			Cell 89	0.375698			Cell 89	0.0122364
Cell 90	0.129801			Cell 90	0.585185			Cell 90	0.357507			Cell 90	0.174373
Cell 91	0.152325			Cell 91	0.414491			Cell 91	0.357335			Cell 91	0.371184
Cell 92	0.144145			Cell 92	0.165498			Cell 92	0.189528			Cell 92	0.119851
Cell 93	0.352479			Cell 93	0.477876			Cell 93	0.189159			Cell 93	0.0339888
Cell 94	0.532676			Cell 94	0.785378			Cell 94	0.345533			Cell 94	0.190248
Cell 95	0.160152			Cell 95	0.527847			Cell 95	0.429125			Cell 95	0.201045
Cell 96	0.259607			Cell 96	0.707021			Cell 96	0.349048			Cell 96	0.17522
Cell 97	0.145962			Cell 97	0.118803			Cell 97	0.367949			Cell 97	0.287533
Cell 98	0.108685			Cell 98	0.255583			Cell 98	0.0567355			Cell 98	0.0708069
Cell 99	0.166092			Cell 99	0.34799			Cell 99	0.216623			Cell 99	0.0253272
Cell 100	0.211121			Cell 100	0.114818			Cell 100	0.405524			Cell 100	0.289958
Cell 101	0.0943978			Cell 101	0.170445			Cell 101	0.528731			Cell 101	0.451042
Cell 102	0.105061			Cell 102	0.0930982			Cell 102	0.0622978			Cell 102	0.0104251
Cell 103	0.170888			Cell 103	0.379308			Cell 103	0.252562			Cell 103	0.201632
Cell 104	0.171906			Cell 104	0.1678			Cell 104	0.0624522			Cell 104	0.186889
Cell 105	0.330536			Cell 105	0.389265			Cell 105	0.209152			Cell 105	0.200712
Cell 106	0.0165038			Cell 106	0.158629			Cell 106	0.0474041			Cell 106	0.017603
Cell 107	0.224096			Cell 107	0.103499			Cell 107	0.397643			Cell 107	0.443084
Cell 108	0.494421			Cell 108	0.565947			Cell 108	0.474342			Cell 108	0.513369
Cell 109	0.118304			Cell 109	0.418931			Cell 109	0.282736			Cell 109	0.259969
Cell 110	0.095415			Cell 110	0.120534			Cell 110	0.287868			Cell 110	0.348716
Cell 111	0.217447			Cell 111	0.141301			Cell 111	0.567544			Cell 111	0.497913
Cell 112	0.0957566			Cell 112	0.0196763			Cell 112	0.273142			Cell 112	0.162856
Cell 113	0.057992			Cell 113	0.140328			Cell 113	0.246331			Cell 113	0.155332
Cell 114	0.0521554			Cell 114	0.280372			Cell 114	0.28629			Cell 114	0.405571
Cell 115	0.133309			Cell 115	0.191115			Cell 115	0.474235			Cell 115	0.234063
Cell 116	0.148409			Cell 116	0.0539016			Cell 116	0.288198			Cell 116	0.248947
Cell 117	0.657707			Cell 117	0.616424			Cell 117	0.162472			Cell 117	0.0401724
Cell 118	0.122212			Cell 118	0.360427			Cell 118	0.063423			Cell 118	0.0196695
Cell 119	0.598513			Cell 119	0.446961			Cell 119	0.152448			Cell 119	0.0165866
Cell 120	0.514039			Cell 120	0.519854			Cell 120	0.175053			Cell 120	0.253553
Cell 121	0.229496			Cell 121	0.171384			Cell 121	0.0490143			Cell 121	0.222657
Cell 122	0.636344			Cell 122	0.497989			Cell 122	0.32331			Cell 122	0.577286
Cell 123	0.397551			Cell 123	0.332331			Cell 123	0.285693			Cell 123	0.138911
Cell 124	0.220929			Cell 124	0.0888947			Cell 124	0.292114			Cell 124	0.140948
Cell 125	0.381597			Cell 125	0.277316			Cell 125	0.431675			Cell 125	0.381691
Cell 126	0.420758			Cell 126	0.279322			Cell 126	0.285369			Cell 126	0.104217
Cell 127	0.496571			Cell 127	0.494857			Cell 127	0.112084			Cell 127	0.0233475
Cell 128	0.246163			Cell 128	0.0718697			Cell 128	0.31057			Cell 128	0.176558
Cell 129	0.331585			Cell 129	0.28945			Cell 129	0.151044			Cell 129	0.0998462
Cell 130	0.225044			Cell 130	0.0300219			Cell 130	0.026588			Cell 130	0.16134
Cell 131	0.360353			Cell 131	0.342654			Cell 131	0.192261			Cell 131	0.163337
Cell 132	0.404837			Cell 132	0.44957			Cell 132	0.895442			Cell 132	0.762558
Cell 133	0.628446			Cell 133	0.50921			Cell 133	0.232477			Cell 133	0.226704
Cell 134	0.461607			Cell 134	0.397209			Cell 134	0.310669			Cell 134	0.424464
Cell 135	0.0900304			Cell 135	0.266894			Cell 135	0.225142			Cell 135	0.239171
Cell 136	0.304888			Cell 136	0.158205			Cell 136	0.402415			Cell 136	0.370317
Cell 137	0.618424			Cell 137	0.199606			Cell 137	0.101447			Cell 137	0.0647637
Cell 138	0.755922			Cell 138	0.731946			Cell 138	0.589005			Cell 138	0.584122
Cell 139	0.45932			Cell 139	0.469771			Cell 139	0.708938			Cell 139	0.349429
Cell 140	0.306162			Cell 140	0.560488			Cell 140	0.601365			Cell 140	0.350465
Cell 141	0.36717			Cell 141	0.276675			Cell 141	0.637916			Cell 141	0.599221
Cell 142	0.256879			Cell 142	0.338982			Cell 142	0.858077			Cell 142	0.47459
Cell 143	0.456747			Cell 143	0.284302			Cell 143	0.348724			Cell 143	0.35446
Cell 144	0.439489			Cell 144	0.400674			Cell 144	0.593464			Cell 144	0.69509
Cell 145	0.628603			Cell 145	0.157919			Cell 145	0.265367			Cell 145	0.346441
Cell 146	0.31507			Cell 146	0.262757			Cell 146	0.207504			Cell 146	0.242387
Cell 147	0.553694			Cell 147	0.237822			Cell 147	0.25688			Cell 147	0.193706
Cell 148	0.377755			Cell 148	0.109867			Cell 148	0.625592			Cell 148	0.531025
Cell 149	0.354847			Cell 149	0.148384			Cell 149	0.000611859			Cell 149	0.327293
Cell 150	0.705282			Cell 150	0.326636			Cell 150	0.563769			Cell 150	0.673312
Cell 151	0.110188			Cell 151	0.0987044			Cell 151	0.381775			Cell 151	0.244894
Cell 152	0.313188			Cell 152	0.249659			Cell 152	0.226373			Cell 152	0.37046
Cell 153	0.314418			Cell 153	0.209124			Cell 153	0.519223			Cell 153	0.37083
Cell 154	0.174395			Cell 154	0.0910584			Cell 154	0.118906			Cell 154	0.241132
Cell 155	0.61242			Cell 155	0.223709			Cell 155	0.310321			Cell 155	0.170654
Cell 156	0.395315			Cell 156	0.239611			Cell 156	0.140402			Cell 156	0.0627575
Cell 157	0.445736			Cell 157	0.23548			Cell 157	0.396511			Cell 157	0.396987
Cell 158	0.437543			Cell 158	0.293364			Cell 158	0.145474			Cell 158	0.171478
Cell 159	0.229861			Cell 159	0.301697			Cell 159	0.783817			Cell 159	0.378348
Cell 160	0.12146			Cell 160	0.0686898			Cell 160	0.260666			Cell 160	0.173159
Cell 161	0.274862			Cell 161	0.105246			Cell 161	0.575787			Cell 161	0.259384
Cell 162	0.160662			Cell 162	0.048456			Cell 162	0.396496			Cell 162	0.425338
Cell 163	0.272555			Cell 163	0.0637935
Cell 164	0.395926			Cell 164	0.26176
Cell 165	0.799963			Cell 165	0.636222
Cell 166	0.527421			Cell 166	0.461589
Cell 167	0.335857			Cell 167	0.275929
Cell 168	0.200017			Cell 168	0.0858297
Cell 169	0.248572			Cell 169	0.114862
Cell 170	0.236774			Cell 170	0.0307224
Cell 171	0.272643			Cell 171	0.0711001
Median	0.405937			Median	0.376593			Median	0.511779			Median	0.424546

## Sheet: Supplementary Table S1
Supplementary Table 1: Primer Sequences
Primer Name	Experiment	Sequence - 5' to 3'
SRS21	Genomic PCR Screening – Round 1 and 2	ACCTTGCATTCCTCGTCACA
SRS24	Genomic PCR Screening – Round 1	CCTCACATTGCCAAAAGACG
DSP206	Genomic PCR Screening – Round 2	CACTGATCACGTGCCTCGATA
SRS35	qPCR: mGL-eGFP	AAGCAGAAGAACGGCATCAA
SRS36	qPCR: mGL-eGFP	GGGGGTGTTCTGCTGGTAGT
SRS37	qPCR: eGFP only	AGTCCGCCCTGAGCAAAGA
SRS38	qPCR: eGFP only	TCCAGCAGGACCATGTGATC

[truncated: 1 more sheets: Supplementary Table S2]
